# Supplementary material for: Dichlorido{1-[(2-hy­droxy­eth­yl)imino­meth­yl]-2-naphtho­lato}pyridine­iron(III) pyridine monosolvate
Source: Acta Crystallogr Sect E Struct Rep Online. 2010 Nov 17;66(Pt 12):m1585. doi: 10.1107/S1600536810046623 (PMC3011765; doi:10.1107/S1600536810046623)
Supplement: Supplementary file 1 [file e-66-m1585-sup1.cif]

##############################################################################
###                                                                        ###
###        Electronic paper (Acta Crystallographica Section E)             ###
###                                                                        ###
##############################################################################
#                                                                            #
# This CIF contains the data in a paper accepted for publication in Acta     #
# Crystallographica Section E. It conforms to the requirements of Notes      #
# for Authors for Section E, and has been peer reviewed under the auspices   #
# of the IUCr Commission on Journals.                                        #
#                                                                            #
# Full details of the Crystallographic Information File format               #
# are given in the paper "The Crystallographic Information File (CIF):       #
# a New Standard Archive File for Crystallography" by S. R. Hall, F. H.      #
# Allen and I. D. Brown [Acta Cryst. (1991), A47, 655-685].                  #
#                                                                            #
# The current version of the core CIF dictionary is obtainable from          #
# ftp://ftp.iucr.org/pub/cif_core.dic. The current version number is 2.4.    #
#                                                                            #
# Software is freely available for graphical display of the structure(s) in  #
# this CIF.  For information consult the CIF home page http://www.iucr.org/  #
# cif/home.html                                                              #
#                                                                            #
# This file may be used for bona fide research purposes within the           #
# scientific community so long as proper attribution is given to the journal # 
# article from which it was obtained.                                        #
#                                                                            #
##############################################################################
                                             
data_I
_audit_creation_method     SHELXL-97
_chemical_name_systematic
;
Dichlorido{1-[(2-hydroxyethyl)iminomethyl]-2-naphtholato}pyridineiron(III)
pyridine monosolvate
;
_chemical_name_common     ?
_chemical_formula_moiety     'C18 H17 Cl2 Fe N2 O2, C5 H5 N'
_chemical_formula_sum     'C23 H22 Cl2 Fe N3 O2'
_chemical_formula_iupac     '[Fe (C13 H12 N O2) Cl2 (C5 H5 N)], C5 H5 N'
_chemical_formula_weight     499.19
_chemical_melting_point     ?
_symmetry_cell_setting     monoclinic
_symmetry_space_group_name_H-M     'P 21'
_symmetry_space_group_name_Hall     'P 2yb'
loop_
    _symmetry_equiv_pos_as_xyz
    'x, y, z'
    '-x, y+1/2, -z'
_cell_length_a     7.8590(6)
_cell_length_b     10.0153(11)
_cell_length_c     14.4884(16)
_cell_angle_alpha     90.00
_cell_angle_beta     90.1230(10)
_cell_angle_gamma     90.00
_cell_volume     1140.4(2)
_cell_formula_units_Z     2
_cell_measurement_reflns_used     3504
_cell_measurement_theta_min     2.472
_cell_measurement_theta_max     28.011
_cell_measurement_temperature     298(2)
_exptl_crystal_description     block
_exptl_crystal_colour     black
_exptl_crystal_size_max     0.48
_exptl_crystal_size_mid     0.44
_exptl_crystal_size_min     0.37
_exptl_crystal_density_diffrn     1.454
_exptl_crystal_density_meas     ?
_exptl_crystal_density_method     'not measured'
_exptl_crystal_F_000     514
_exptl_absorpt_coefficient_mu     0.920
_exptl_absorpt_correction_type     multi-scan
_exptl_absorpt_process_details     '(SADABS; Siemens, 1996)'
_exptl_absorpt_correction_T_min     0.6664
_exptl_absorpt_correction_T_max     0.7270
_exptl_special_details
;
;
_diffrn_ambient_temperature     298(2)
_diffrn_radiation_type     MoK\a
_diffrn_radiation_wavelength     0.71073
_diffrn_radiation_source     'fine-focus sealed tube'
_diffrn_radiation_monochromator     graphite
_diffrn_measurement_device_type     'Bruker SMART 1000 CCD'
_diffrn_measurement_method     'phi and omega scans'
_diffrn_detector_area_resol_mean     ?
_diffrn_reflns_number     5726
_diffrn_reflns_av_R_equivalents     0.0207
_diffrn_reflns_av_sigmaI/netI     0.0313
_diffrn_reflns_theta_min     1.41
_diffrn_reflns_theta_max     25.00
_diffrn_reflns_theta_full     25.00
_diffrn_measured_fraction_theta_max     1.000
_diffrn_measured_fraction_theta_full     1.000
_diffrn_reflns_limit_h_min     -8
_diffrn_reflns_limit_h_max     9
_diffrn_reflns_limit_k_min     -11
_diffrn_reflns_limit_k_max     8
_diffrn_reflns_limit_l_min     -17
_diffrn_reflns_limit_l_max     17
_diffrn_standards_number     ?
_diffrn_standards_interval_count     ?
_diffrn_standards_interval_time     ?
_diffrn_standards_decay_%     ?
_reflns_number_total     3395
_reflns_number_gt     3143
_reflns_threshold_expression     I>2sigma(I)
_refine_ls_structure_factor_coef     Fsqd
_refine_ls_matrix_type     full
_refine_ls_R_factor_all     0.0364
_refine_ls_R_factor_gt     0.0320
_refine_ls_wR_factor_gt     0.0801
_refine_ls_wR_factor_ref     0.0845
_refine_ls_goodness_of_fit_ref     1.000
_refine_ls_restrained_S_all     1.000
_refine_ls_number_reflns     3395
_refine_ls_number_parameters     281
_refine_ls_number_restraints     1
_refine_ls_hydrogen_treatment     constr
_refine_ls_weighting_scheme     calc
_refine_ls_weighting_details
         'calc w=1/[\s^2^(Fo^2^)+(0.0476P)^2^+0.5289P] where P=(Fo^2^+2Fc^2^)/3'
_atom_sites_solution_hydrogens     geom
_atom_sites_solution_primary     direct
_atom_sites_solution_secondary     difmap
_refine_ls_shift/su_max     0.001
_refine_ls_shift/su_mean     0.000
_refine_diff_density_max     0.254
_refine_diff_density_min     -0.191
_refine_ls_extinction_method     none
_refine_ls_extinction_coef     ?
_refine_ls_abs_structure_details     'Flack (1983), 1265 Friedel pairs'
_refine_ls_abs_structure_Flack     0.02(2)
loop_
    _atom_type_symbol
    _atom_type_description
    _atom_type_scat_dispersion_real
    _atom_type_scat_dispersion_imag
    _atom_type_scat_source
    'C' 'C' 0.0033 0.0016
                         'International Tables Vol C Tables 4.2.6.8 and 6.1.1.4'
    'H' 'H' 0.0000 0.0000
                         'International Tables Vol C Tables 4.2.6.8 and 6.1.1.4'
    'O' 'O' 0.0106 0.0060
                         'International Tables Vol C Tables 4.2.6.8 and 6.1.1.4'
    'N' 'N' 0.0061 0.0033
                         'International Tables Vol C Tables 4.2.6.8 and 6.1.1.4'
    'Cl' 'Cl' 0.1484 0.1585
                         'International Tables Vol C Tables 4.2.6.8 and 6.1.1.4'
    'Fe' 'Fe' 0.3463 0.8444
                         'International Tables Vol C Tables 4.2.6.8 and 6.1.1.4'
_computing_data_collection     'SMART (Siemens, 1996)'
_computing_cell_refinement     'SAINT (Siemens, 1996)'
_computing_data_reduction     'SAINT (Siemens, 1996)'
_computing_structure_solution     'SHELXS97 (Sheldrick, 2008)'
_computing_structure_refinement     'SHELXL97 (Sheldrick, 2008)'
_computing_molecular_graphics     'SHELXTL (Sheldrick, 2008)'
_computing_publication_material     'SHELXTL (Sheldrick, 2008)'
loop_
    _atom_site_type_symbol
    _atom_site_label
    _atom_site_fract_x
    _atom_site_fract_y
    _atom_site_fract_z
    _atom_site_U_iso_or_equiv
    _atom_site_adp_type
    _atom_site_calc_flag
    _atom_site_refinement_flags
    _atom_site_occupancy
    _atom_site_disorder_assembly
    _atom_site_disorder_group
    Fe Fe1 0.54656(5) 0.51232(5) 0.28032(3) 0.03179(13) Uani d . 1 . .
    Cl Cl1 0.81839(12) 0.59516(12) 0.27394(7) 0.0505(3) Uani d . 1 . .
    Cl Cl2 0.61339(13) 0.29636(11) 0.33678(7) 0.0486(3) Uani d . 1 . .
    N N1 0.2862(3) 0.4752(3) 0.30300(17) 0.0321(7) Uani d . 1 . .
    N N2 0.4541(4) 0.7190(4) 0.2447(2) 0.0386(7) Uani d . 1 . .
    N N3 0.7698(4) 0.5286(4) 0.52783(19) 0.0458(8) Uani d . 1 . .
    O O1 0.5126(3) 0.5757(3) 0.41754(15) 0.0374(6) Uani d . 1 . .
    H H1 0.5968 0.5524 0.4469 0.056 Uiso d R 1 . .
    O O2 0.5074(3) 0.4537(3) 0.15755(16) 0.0386(6) Uani d . 1 . .
    C C1 0.3621(4) 0.5234(5) 0.4608(2) 0.0434(9) Uani d . 1 . .
    H H1A 0.3330 0.5757 0.5149 0.052 Uiso calc R 1 . .
    H H1B 0.3798 0.4315 0.4796 0.052 Uiso calc R 1 . .
    C C2 0.2222(4) 0.5320(5) 0.3892(2) 0.0409(10) Uani d . 1 . .
    H H2A 0.1231 0.4827 0.4098 0.049 Uiso calc R 1 . .
    H H2B 0.1894 0.6244 0.3798 0.049 Uiso calc R 1 . .
    C C3 0.1855(4) 0.4104(4) 0.2498(2) 0.0331(8) Uani d . 1 . .
    H H3 0.0734 0.4006 0.2690 0.040 Uiso calc R 1 . .
    C C4 0.2316(4) 0.3513(4) 0.1627(2) 0.0309(8) Uani d . 1 . .
    C C5 0.3927(4) 0.3731(4) 0.1223(2) 0.0334(8) Uani d . 1 . .
    C C6 0.4347(5) 0.3075(5) 0.0381(2) 0.0440(10) Uani d . 1 . .
    H H6 0.5403 0.3227 0.0113 0.053 Uiso calc R 1 . .
    C C7 0.3239(5) 0.2239(5) -0.0032(2) 0.0505(11) Uani d . 1 . .
    H H7 0.3564 0.1808 -0.0572 0.061 Uiso calc R 1 . .
    C C8 0.1613(5) 0.1997(4) 0.0327(2) 0.0419(10) Uani d . 1 . .
    C C9 0.1090(5) 0.2669(4) 0.1152(2) 0.0330(8) Uani d . 1 . .
    C C10 -0.0580(5) 0.2445(4) 0.1469(3) 0.0431(9) Uani d . 1 . .
    H H10 -0.0968 0.2911 0.1982 0.052 Uiso calc R 1 . .
    C C11 -0.1640(6) 0.1561(5) 0.1041(3) 0.0566(12) Uani d . 1 . .
    H H11 -0.2733 0.1426 0.1268 0.068 Uiso calc R 1 . .
    C C12 -0.1089(6) 0.0855(6) 0.0261(3) 0.0632(14) Uani d . 1 . .
    H H12 -0.1796 0.0221 -0.0011 0.076 Uiso calc R 1 . .
    C C13 0.0459(6) 0.1095(5) -0.0094(3) 0.0576(12) Uani d . 1 . .
    H H13 0.0783 0.0656 -0.0631 0.069 Uiso calc R 1 . .
    C C14 0.3280(5) 0.7367(5) 0.1839(3) 0.0496(10) Uani d . 1 . .
    H H14 0.2786 0.6622 0.1565 0.060 Uiso calc R 1 . .
    C C15 0.2690(7) 0.8615(6) 0.1604(3) 0.0659(14) Uani d . 1 . .
    H H15 0.1814 0.8708 0.1177 0.079 Uiso calc R 1 . .
    C C16 0.3409(7) 0.9727(5) 0.2009(4) 0.0731(16) Uani d . 1 . .
    H H16 0.3043 1.0580 0.1851 0.088 Uiso calc R 1 . .
    C C17 0.4661(7) 0.9548(5) 0.2644(4) 0.0635(13) Uani d . 1 . .
    H H17 0.5147 1.0279 0.2940 0.076 Uiso calc R 1 . .
    C C18 0.5204(5) 0.8271(5) 0.2843(3) 0.0509(10) Uani d . 1 . .
    H H18 0.6071 0.8160 0.3274 0.061 Uiso calc R 1 . .
    C C19 0.8321(6) 0.4104(5) 0.5477(3) 0.0588(13) Uani d . 1 . .
    H H19 0.7821 0.3355 0.5211 0.071 Uiso calc R 1 . .
    C C20 0.9701(7) 0.3926(6) 0.6070(4) 0.0650(14) Uani d . 1 . .
    H H20 1.0113 0.3077 0.6200 0.078 Uiso calc R 1 . .
    C C21 1.0421(5) 0.5014(8) 0.6448(3) 0.0656(14) Uani d . 1 . .
    H H21 1.1334 0.4929 0.6852 0.079 Uiso calc R 1 . .
    C C22 0.9803(7) 0.6227(7) 0.6233(4) 0.0805(19) Uani d . 1 . .
    H H22 1.0306 0.6991 0.6476 0.097 Uiso calc R 1 . .
    C C23 0.8438(7) 0.6334(6) 0.5658(4) 0.0663(14) Uani d . 1 . .
    H H23 0.8009 0.7178 0.5527 0.080 Uiso calc R 1 . .
loop_
    _atom_site_aniso_label
    _atom_site_aniso_U_11
    _atom_site_aniso_U_22
    _atom_site_aniso_U_33
    _atom_site_aniso_U_12
    _atom_site_aniso_U_13
    _atom_site_aniso_U_23
    Fe1 0.0295(2) 0.0306(3) 0.0353(2) 0.0020(2) -0.00537(16) -0.0014(2)
    Cl1 0.0305(4) 0.0524(7) 0.0685(6) -0.0014(4) -0.0044(4) -0.0056(5)
    Cl2 0.0574(6) 0.0332(5) 0.0551(6) 0.0102(5) -0.0071(4) 0.0020(4)
    N1 0.0296(14) 0.038(2) 0.0290(13) 0.0046(12) -0.0029(11) -0.0044(12)
    N2 0.0401(17) 0.034(2) 0.0420(16) 0.0029(15) -0.0066(13) 0.0025(15)
    N3 0.0476(17) 0.046(2) 0.0432(16) -0.0030(18) -0.0118(13) 0.0028(18)
    O1 0.0377(13) 0.0390(16) 0.0354(12) 0.0012(11) -0.0105(10) -0.0038(11)
    O2 0.0354(13) 0.0449(17) 0.0355(12) -0.0024(11) -0.0012(10) -0.0040(11)
    C1 0.0451(18) 0.053(3) 0.0323(16) 0.001(2) 0.0004(13) -0.005(2)
    C2 0.0336(17) 0.051(3) 0.0381(17) 0.0047(18) -0.0013(13) -0.0170(19)
    C3 0.0307(17) 0.032(2) 0.0366(18) 0.0043(16) -0.0019(14) 0.0004(16)
    C4 0.0349(18) 0.028(2) 0.0294(16) 0.0088(15) -0.0046(14) 0.0009(14)
    C5 0.0358(18) 0.033(2) 0.0313(17) 0.0065(16) -0.0076(14) 0.0028(15)
    C6 0.0405(19) 0.060(3) 0.0319(18) 0.006(2) 0.0015(15) -0.0043(19)
    C7 0.060(2) 0.060(3) 0.0319(19) 0.011(2) -0.0023(17) -0.014(2)
    C8 0.050(2) 0.042(3) 0.0339(18) 0.002(2) -0.0114(16) -0.0019(17)
    C9 0.0387(18) 0.029(2) 0.0310(16) 0.0043(15) -0.0086(14) -0.0003(14)
    C10 0.040(2) 0.047(3) 0.042(2) -0.0033(18) -0.0111(16) -0.0038(18)
    C11 0.049(2) 0.066(3) 0.056(2) -0.011(2) -0.016(2) 0.001(2)
    C12 0.071(3) 0.064(3) 0.055(3) -0.020(3) -0.026(2) -0.010(2)
    C13 0.074(3) 0.054(3) 0.044(2) -0.002(2) -0.019(2) -0.018(2)
    C14 0.053(2) 0.046(3) 0.049(2) 0.010(2) -0.0076(19) 0.007(2)
    C15 0.070(3) 0.069(4) 0.058(3) 0.027(3) -0.006(2) 0.012(3)
    C16 0.094(4) 0.047(4) 0.078(3) 0.028(3) 0.015(3) 0.021(3)
    C17 0.076(3) 0.029(2) 0.085(3) 0.000(2) 0.011(3) 0.000(2)
    C18 0.051(2) 0.037(3) 0.065(3) -0.001(2) -0.0052(19) -0.001(2)
    C19 0.060(3) 0.049(3) 0.067(3) -0.008(2) -0.017(2) 0.001(2)
    C20 0.063(3) 0.058(4) 0.074(3) 0.005(3) -0.011(2) 0.018(3)
    C21 0.042(2) 0.099(5) 0.056(2) 0.012(3) -0.0130(17) -0.011(3)
    C22 0.061(3) 0.091(5) 0.089(4) -0.002(3) -0.021(3) -0.036(4)
    C23 0.066(3) 0.049(3) 0.084(3) 0.009(3) -0.018(3) -0.012(3)
loop_
    _geom_bond_atom_site_label_1
    _geom_bond_atom_site_label_2
    _geom_bond_site_symmetry_2
    _geom_bond_distance
    _geom_bond_publ_flag
    Fe1 O2 . 1.897(2) ?
    Fe1 O1 . 2.105(2) ?
    Fe1 N1 . 2.106(3) ?
    Fe1 N2 . 2.254(3) ?
    Fe1 Cl1 . 2.2938(10) ?
    Fe1 Cl2 . 2.3709(12) ?
    N1 C3 . 1.280(4) ?
    N1 C2 . 1.462(4) ?
    N2 C18 . 1.331(6) ?
    N2 C14 . 1.336(5) ?
    N3 C19 . 1.312(7) ?
    N3 C23 . 1.319(6) ?
    O1 C1 . 1.439(4) ?
    O1 H1 . 0.8200 ?
    O2 C5 . 1.313(4) ?
    C1 C2 . 1.513(4) ?
    C1 H1A . 0.9700 ?
    C1 H1B . 0.9700 ?
    C2 H2A . 0.9700 ?
    C2 H2B . 0.9700 ?
    C3 C4 . 1.440(5) ?
    C3 H3 . 0.9300 ?
    C4 C5 . 1.414(5) ?
    C4 C9 . 1.455(5) ?
    C5 C6 . 1.424(5) ?
    C6 C7 . 1.348(6) ?
    C6 H6 . 0.9300 ?
    C7 C8 . 1.402(6) ?
    C7 H7 . 0.9300 ?
    C8 C13 . 1.417(6) ?
    C8 C9 . 1.433(5) ?
    C9 C10 . 1.409(5) ?
    C10 C11 . 1.364(6) ?
    C10 H10 . 0.9300 ?
    C11 C12 . 1.403(7) ?
    C11 H11 . 0.9300 ?
    C12 C13 . 1.344(7) ?
    C12 H12 . 0.9300 ?
    C13 H13 . 0.9300 ?
    C14 C15 . 1.375(7) ?
    C14 H14 . 0.9300 ?
    C15 C16 . 1.379(8) ?
    C15 H15 . 0.9300 ?
    C16 C17 . 1.357(7) ?
    C16 H16 . 0.9300 ?
    C17 C18 . 1.379(6) ?
    C17 H17 . 0.9300 ?
    C18 H18 . 0.9300 ?
    C19 C20 . 1.393(7) ?
    C19 H19 . 0.9300 ?
    C20 C21 . 1.344(9) ?
    C20 H20 . 0.9300 ?
    C21 C22 . 1.345(9) ?
    C21 H21 . 0.9300 ?
    C22 C23 . 1.361(8) ?
    C22 H22 . 0.9300 ?
    C23 H23 . 0.9300 ?
loop_
    _geom_angle_atom_site_label_1
    _geom_angle_atom_site_label_2
    _geom_angle_atom_site_label_3
    _geom_angle_site_symmetry_1
    _geom_angle_site_symmetry_3
    _geom_angle
    _geom_angle_publ_flag
    O2 Fe1 O1 . . 163.37(10) ?
    O2 Fe1 N1 . . 86.33(10) ?
    O1 Fe1 N1 . . 77.32(9) ?
    O2 Fe1 N2 . . 91.01(11) ?
    O1 Fe1 N2 . . 84.14(11) ?
    N1 Fe1 N2 . . 83.39(11) ?
    O2 Fe1 Cl1 . . 102.90(8) ?
    O1 Fe1 Cl1 . . 92.81(7) ?
    N1 Fe1 Cl1 . . 167.24(9) ?
    N2 Fe1 Cl1 . . 87.61(8) ?
    O2 Fe1 Cl2 . . 94.40(9) ?
    O1 Fe1 Cl2 . . 88.73(8) ?
    N1 Fe1 Cl2 . . 90.00(9) ?
    N2 Fe1 Cl2 . . 171.18(9) ?
    Cl1 Fe1 Cl2 . . 97.95(4) ?
    C3 N1 C2 . . 119.9(3) ?
    C3 N1 Fe1 . . 126.5(2) ?
    C2 N1 Fe1 . . 113.6(2) ?
    C18 N2 C14 . . 117.8(4) ?
    C18 N2 Fe1 . . 121.5(3) ?
    C14 N2 Fe1 . . 120.7(3) ?
    C19 N3 C23 . . 117.5(3) ?
    C1 O1 Fe1 . . 114.1(2) ?
    C1 O1 H1 . . 109.5 ?
    Fe1 O1 H1 . . 107.4 ?
    C5 O2 Fe1 . . 131.7(2) ?
    O1 C1 C2 . . 106.1(3) ?
    O1 C1 H1A . . 110.5 ?
    C2 C1 H1A . . 110.5 ?
    O1 C1 H1B . . 110.5 ?
    C2 C1 H1B . . 110.5 ?
    H1A C1 H1B . . 108.7 ?
    N1 C2 C1 . . 108.3(3) ?
    N1 C2 H2A . . 110.0 ?
    C1 C2 H2A . . 110.0 ?
    N1 C2 H2B . . 110.0 ?
    C1 C2 H2B . . 110.0 ?
    H2A C2 H2B . . 108.4 ?
    N1 C3 C4 . . 125.4(3) ?
    N1 C3 H3 . . 117.3 ?
    C4 C3 H3 . . 117.3 ?
    C5 C4 C3 . . 121.8(3) ?
    C5 C4 C9 . . 119.1(3) ?
    C3 C4 C9 . . 119.1(3) ?
    O2 C5 C4 . . 123.2(3) ?
    O2 C5 C6 . . 117.2(3) ?
    C4 C5 C6 . . 119.6(3) ?
    C7 C6 C5 . . 121.1(4) ?
    C7 C6 H6 . . 119.5 ?
    C5 C6 H6 . . 119.5 ?
    C6 C7 C8 . . 122.1(4) ?
    C6 C7 H7 . . 119.0 ?
    C8 C7 H7 . . 119.0 ?
    C7 C8 C13 . . 122.2(4) ?
    C7 C8 C9 . . 119.5(3) ?
    C13 C8 C9 . . 118.3(4) ?
    C10 C9 C8 . . 117.8(3) ?
    C10 C9 C4 . . 123.7(3) ?
    C8 C9 C4 . . 118.5(3) ?
    C11 C10 C9 . . 121.6(4) ?
    C11 C10 H10 . . 119.2 ?
    C9 C10 H10 . . 119.2 ?
    C10 C11 C12 . . 120.3(4) ?
    C10 C11 H11 . . 119.9 ?
    C12 C11 H11 . . 119.9 ?
    C13 C12 C11 . . 119.9(4) ?
    C13 C12 H12 . . 120.0 ?
    C11 C12 H12 . . 120.0 ?
    C12 C13 C8 . . 121.9(4) ?
    C12 C13 H13 . . 119.0 ?
    C8 C13 H13 . . 119.0 ?
    N2 C14 C15 . . 122.2(5) ?
    N2 C14 H14 . . 118.9 ?
    C15 C14 H14 . . 118.9 ?
    C14 C15 C16 . . 119.4(4) ?
    C14 C15 H15 . . 120.3 ?
    C16 C15 H15 . . 120.3 ?
    C17 C16 C15 . . 118.5(5) ?
    C17 C16 H16 . . 120.7 ?
    C15 C16 H16 . . 120.7 ?
    C16 C17 C18 . . 119.2(5) ?
    C16 C17 H17 . . 120.4 ?
    C18 C17 H17 . . 120.4 ?
    N2 C18 C17 . . 122.9(4) ?
    N2 C18 H18 . . 118.6 ?
    C17 C18 H18 . . 118.6 ?
    N3 C19 C20 . . 122.7(5) ?
    N3 C19 H19 . . 118.7 ?
    C20 C19 H19 . . 118.7 ?
    C21 C20 C19 . . 118.3(5) ?
    C21 C20 H20 . . 120.8 ?
    C19 C20 H20 . . 120.8 ?
    C20 C21 C22 . . 119.1(4) ?
    C20 C21 H21 . . 120.5 ?
    C22 C21 H21 . . 120.5 ?
    C21 C22 C23 . . 119.8(6) ?
    C21 C22 H22 . . 120.1 ?
    C23 C22 H22 . . 120.1 ?
    N3 C23 C22 . . 122.6(5) ?
    N3 C23 H23 . . 118.7 ?
    C22 C23 H23 . . 118.7 ?
loop_
    _geom_torsion_atom_site_label_1
    _geom_torsion_atom_site_label_2
    _geom_torsion_atom_site_label_3
    _geom_torsion_atom_site_label_4
    _geom_torsion_site_symmetry_1
    _geom_torsion_site_symmetry_2
    _geom_torsion_site_symmetry_3
    _geom_torsion_site_symmetry_4
    _geom_torsion
    _geom_torsion_publ_flag
    O2 Fe1 N1 C3 . . . . 12.9(3) ?
    O1 Fe1 N1 C3 . . . . -170.2(3) ?
    N2 Fe1 N1 C3 . . . . 104.4(3) ?
    Cl1 Fe1 N1 C3 . . . . 149.8(3) ?
    Cl2 Fe1 N1 C3 . . . . -81.5(3) ?
    O2 Fe1 N1 C2 . . . . -167.0(3) ?
    O1 Fe1 N1 C2 . . . . 9.8(2) ?
    N2 Fe1 N1 C2 . . . . -75.6(3) ?
    Cl1 Fe1 N1 C2 . . . . -30.2(5) ?
    Cl2 Fe1 N1 C2 . . . . 98.5(3) ?
    O2 Fe1 N2 C18 . . . . -146.3(3) ?
    O1 Fe1 N2 C18 . . . . 49.6(3) ?
    N1 Fe1 N2 C18 . . . . 127.5(3) ?
    Cl1 Fe1 N2 C18 . . . . -43.5(3) ?
    O2 Fe1 N2 C14 . . . . 34.9(3) ?
    O1 Fe1 N2 C14 . . . . -129.1(3) ?
    N1 Fe1 N2 C14 . . . . -51.3(3) ?
    Cl1 Fe1 N2 C14 . . . . 137.8(3) ?
    O2 Fe1 O1 C1 . . . . 29.9(5) ?
    N1 Fe1 O1 C1 . . . . 19.0(3) ?
    N2 Fe1 O1 C1 . . . . 103.5(3) ?
    Cl1 Fe1 O1 C1 . . . . -169.2(3) ?
    Cl2 Fe1 O1 C1 . . . . -71.3(3) ?
    O1 Fe1 O2 C5 . . . . -36.4(6) ?
    N1 Fe1 O2 C5 . . . . -25.7(3) ?
    N2 Fe1 O2 C5 . . . . -109.0(3) ?
    Cl1 Fe1 O2 C5 . . . . 163.2(3) ?
    Cl2 Fe1 O2 C5 . . . . 64.0(3) ?
    Fe1 O1 C1 C2 . . . . -42.2(4) ?
    C3 N1 C2 C1 . . . . 145.1(4) ?
    Fe1 N1 C2 C1 . . . . -34.9(4) ?
    O1 C1 C2 N1 . . . . 48.7(5) ?
    C2 N1 C3 C4 . . . . 179.1(4) ?
    Fe1 N1 C3 C4 . . . . -0.9(5) ?
    N1 C3 C4 C5 . . . . -7.3(6) ?
    N1 C3 C4 C9 . . . . 172.6(4) ?
    Fe1 O2 C5 C4 . . . . 25.9(5) ?
    Fe1 O2 C5 C6 . . . . -155.4(3) ?
    C3 C4 C5 O2 . . . . -4.1(5) ?
    C9 C4 C5 O2 . . . . 176.0(3) ?
    C3 C4 C5 C6 . . . . 177.2(3) ?
    C9 C4 C5 C6 . . . . -2.8(5) ?
    O2 C5 C6 C7 . . . . -179.5(4) ?
    C4 C5 C6 C7 . . . . -0.7(6) ?
    C5 C6 C7 C8 . . . . 1.7(7) ?
    C6 C7 C8 C13 . . . . -178.5(4) ?
    C6 C7 C8 C9 . . . . 0.8(7) ?
    C7 C8 C9 C10 . . . . 177.3(4) ?
    C13 C8 C9 C10 . . . . -3.4(5) ?
    C7 C8 C9 C4 . . . . -4.2(5) ?
    C13 C8 C9 C4 . . . . 175.1(4) ?
    C5 C4 C9 C10 . . . . -176.5(3) ?
    C3 C4 C9 C10 . . . . 3.6(5) ?
    C5 C4 C9 C8 . . . . 5.1(5) ?
    C3 C4 C9 C8 . . . . -174.8(3) ?
    C8 C9 C10 C11 . . . . 3.8(6) ?
    C4 C9 C10 C11 . . . . -174.6(4) ?
    C9 C10 C11 C12 . . . . -0.6(7) ?
    C10 C11 C12 C13 . . . . -3.2(8) ?
    C11 C12 C13 C8 . . . . 3.5(8) ?
    C7 C8 C13 C12 . . . . 179.1(5) ?
    C9 C8 C13 C12 . . . . -0.2(7) ?
    C18 N2 C14 C15 . . . . 1.4(6) ?
    Fe1 N2 C14 C15 . . . . -179.8(3) ?
    N2 C14 C15 C16 . . . . -0.3(7) ?
    C14 C15 C16 C17 . . . . -1.3(8) ?
    C15 C16 C17 C18 . . . . 1.8(8) ?
    C14 N2 C18 C17 . . . . -0.9(6) ?
    Fe1 N2 C18 C17 . . . . -179.7(3) ?
    C16 C17 C18 N2 . . . . -0.7(7) ?
    C23 N3 C19 C20 . . . . 0.5(7) ?
    N3 C19 C20 C21 . . . . -0.3(8) ?
    C19 C20 C21 C22 . . . . -0.8(7) ?
    C20 C21 C22 C23 . . . . 1.7(8) ?
    C19 N3 C23 C22 . . . . 0.3(8) ?
    C21 C22 C23 N3 . . . . -1.5(10) ?
loop_
    _geom_hbond_atom_site_label_D
    _geom_hbond_atom_site_label_H
    _geom_hbond_atom_site_label_A
    _geom_hbond_site_symmetry_A
    _geom_hbond_distance_DH
    _geom_hbond_distance_HA
    _geom_hbond_distance_DA
    _geom_hbond_angle_DHA
    O1 H1 N3 . 0.82 1.81 2.617(4) 168.0
    C12 H12 Cg 2_545 0.93 2.71 3.594(5) 159
    C16 H16 Cg 1_565 0.93 2.78 3.653(6) 157
data_global
_journal_date_recd_electronic     2010-11-01
_journal_date_accepted     2010-11-11
_journal_name_full     'Acta Crystallographica, Section E'
_journal_year     2010
_journal_volume     66
_journal_issue     12
_journal_page_first     m1585
_journal_page_last     m1585
_journal_paper_category     QM
_journal_coeditor_code     RZ2519
_publ_contact_author_name     'Dacheng Li'
_publ_contact_author_address
;
  School of Chemistry and Chemical Engineering
  Liaocheng University
  Shandong 252059
  P.R.China
;
_publ_contact_author_email     lidacheng@lcu.edu.cn
_publ_contact_author_fax     '86 635 8230639'
_publ_contact_author_phone     '86 635 8230639'
_publ_section_title
;
Dichlorido{1-[(2-hydroxyethyl)iminomethyl]-2-naphtholato}pyridineiron(III)
pyridine monosolvate
;
loop_
    _publ_author_name
    _publ_author_address
    'Shizheng Liu'
;
  School of Chemistry and Chemical Engineering
  Liaocheng University
  Shandong 252059
  People's Republic of China
;
    'Jie Yang'
;
  School of Chemistry and Chemical Engineering
  Liaocheng University
  Shandong 252059
  People's Republic of China
;
    'Lei Lv'
;
  School of Chemistry and Chemical Engineering
  Liaocheng University
  Shandong 252059
  People's Republic of China
;
    'Dacheng Li'
;
  School of Chemistry and Chemical Engineering
  Liaocheng University
  Shandong 252059
  People's Republic of China
;
