# Supplementary material for: Dichlorido{1-[(2-hy­droxy­eth­yl)imino­meth­yl]-2-naphtho­lato}pyridine­iron(III) pyridine monosolvate
Source: Acta Crystallogr Sect E Struct Rep Online. 2010 Nov 17;66(Pt 12):m1585. doi: 10.1107/S1600536810046623 (PMC3011765; doi:10.1107/S1600536810046623)
Supplement: Supplementary file 2 [file e-66-m1585-Isup2.hkl]

# 
# h,k,l, Fc-squared, Fo-squared, sigma(Fo-squared) and status flag 
# 
data_I
_shelx_title ' 091104d in P2(1)' 
_shelx_refln_list_code          4 
_shelx_F_calc_maximum      123.80 
_exptl_crystal_F_000       514.00 
_reflns_d_resolution_high  0.8407 
 
loop_ 
 _symmetry_equiv_pos_as_xyz 
 'x, y, z' 
 '-x, y+1/2, -z' 
 
_cell_length_a     7.8590 
_cell_length_b    10.0153 
_cell_length_c    14.4884 
_cell_angle_alpha  90.000 
_cell_angle_beta   90.123 
_cell_angle_gamma  90.000 
 
_shelx_F_squared_multiplier     1.000 
 
loop_ 
 _refln_index_h 
 _refln_index_k 
 _refln_index_l 
 _refln_F_squared_calc 
 _refln_F_squared_meas 
 _refln_F_squared_sigma 
 _refln_observed_status 
   1 -11   0       45.96       48.18      6.49 o 
   2 -11   0       21.60       17.02      5.10 o 
   3 -11   0       22.41       19.80      5.31 o 
   0 -10   0      422.85      421.21     18.67 o 
   1 -10   0      104.84      107.52      7.74 o 
   2 -10   0       68.58       77.05      7.13 o 
   3 -10   0       60.35       62.05      6.73 o 
   4 -10   0       72.44       80.84      7.99 o 
   5 -10   0      101.35      107.24      8.78 o 
   1  -9   0       99.23       85.40      6.37 o 
   2  -9   0      170.52      189.08     15.85 o 
   3  -9   0      145.00      151.51     10.77 o 
   4  -9   0      169.19      169.64      8.71 o 
   5  -9   0       75.90       88.52     12.79 o 
   6  -9   0       18.11       38.12      8.81 o 
   0  -8   0      214.69      215.02     11.40 o 
   1  -8   0       27.08       27.46      3.98 o 
   2  -8   0       71.62       77.29      4.41 o 
   3  -8   0        8.80        1.07      2.99 o 
   4  -8   0      120.16      104.27      9.37 o 
   5  -8   0       99.34       97.45      6.93 o 
   6  -8   0      109.18      114.61     10.96 o 
   1  -7   0      158.47      165.22     11.58 o 
   2  -7   0       34.15       36.16      3.37 o 
   3  -7   0      107.76      101.26      5.84 o 
   4  -7   0       38.43       29.76      5.64 o 
   5  -7   0      618.73      625.81     91.20 o 
   6  -7   0      585.92      606.40     53.37 o 
   7  -7   0       68.47       86.09     21.66 o 
   0  -6   0      110.47       98.32      6.51 o 
   1  -6   0     1330.51     1373.16     34.40 o 
   2  -6   0      181.37      166.15      5.23 o 
   3  -6   0       10.35       11.97      2.20 o 
   4  -6   0      248.57      250.85      9.16 o 
   5  -6   0        4.61        1.38      3.07 o 
   6  -6   0      155.33      149.48     17.35 o 
   7  -6   0       36.57       30.82      5.13 o 
   8  -6   0       17.88       14.71      4.94 o 
   1  -5   0        0.22        0.86      4.34 o 
   2  -5   0     1724.01     1660.21     19.64 o 
   3  -5   0      649.91      585.42      9.40 o 
   4  -5   0      248.32      258.32      9.87 o 
   5  -5   0       53.81       56.37     13.28 o 
   6  -5   0      185.58      193.06      8.13 o 
   7  -5   0       60.94       50.75      6.37 o 
   8  -5   0       60.08       46.72      7.78 o 
   0  -4   0     2956.98     2895.03     51.64 o 
   1  -4   0     5001.88     4892.07    232.01 o 
   2  -4   0     1300.25     1240.80     14.88 o 
   3  -4   0       87.72      105.31      5.32 o 
   4  -4   0       58.87       51.60      4.72 o 
   5  -4   0      540.59      541.70     48.46 o 
   6  -4   0      278.40      273.89     16.40 o 
   7  -4   0       49.98       41.91      5.26 o 
   8  -4   0       27.80       17.40      4.34 o 
   1  -3   0      967.20      974.47     15.01 o 
   2  -3   0      785.64      809.70     10.10 o 
   3  -3   0      640.57      635.05      8.79 o 
   4  -3   0     2150.35     2252.80     55.02 o 
   5  -3   0     1145.00     1123.36     19.08 o 
   6  -3   0     1030.71      972.85     56.37 o 
   7  -3   0      295.28      318.05     10.09 o 
   8  -3   0      299.77      324.78     16.30 o 
   9  -3   0       41.31       65.95     10.39 o 
   0  -2   0     3696.64     3466.96     57.62 o 
   1  -2   0     3607.45     3662.81     38.71 o 
   2  -2   0      411.79      379.15      6.32 o 
   3  -2   0     2437.48     2497.42     30.54 o 
   4  -2   0     1759.40     1869.49     24.57 o 
   5  -2   0       49.70       49.50      3.27 o 
   6  -2   0      291.98      303.48     13.65 o 
   7  -2   0        2.31        3.39      2.89 o 
   8  -2   0      167.54      183.37     12.75 o 
   9  -2   0       27.68       26.92      7.78 o 
   1  -1   0      736.35      863.47     13.38 o 
   2  -1   0     1423.87     1504.38     18.70 o 
   3  -1   0      993.92      981.18     13.83 o 
   4  -1   0     2366.21     2388.89     30.44 o 
   5  -1   0      452.14      449.26     16.21 o 
   6  -1   0      277.40      281.90     12.75 o 
   7  -1   0      767.31      815.11     24.74 o 
   8  -1   0       58.96       63.33      8.87 o 
   9  -1   0       32.13       32.82      8.03 o 
   1   0   0     4104.95     4206.30    126.66 o 
   2   0   0     1497.70     1515.97     35.19 o 
   3   0   0     4032.23     4125.92     48.43 o 
   4   0   0      272.55      265.22      6.59 o 
   5   0   0      210.57      179.72      5.89 o 
   6   0   0      245.31      241.45      7.55 o 
   7   0   0        3.58        0.46      4.40 o 
   8   0   0      148.21      143.15     11.37 o 
   9   0   0        3.60        4.98      6.31 o 
   1   1   0      763.32      872.63     11.44 o 
   2   1   0     1332.86     1426.21     14.40 o 
   3   1   0      955.07     1014.92     11.33 o 
   4   1   0     2434.43     2336.59     23.73 o 
   5   1   0      437.42      429.50      7.82 o 
   6   1   0      284.76      286.49     15.41 o 
   7   1   0      773.16      816.88     25.41 o 
   8   1   0       60.31       52.05      8.81 o 
   9   1   0       29.16       27.85      7.81 o 
   1   2   0     3357.98     3742.43     60.21 o 
   2   2   0      378.84      415.38     10.80 o 
   3   2   0     2482.39     2423.79     24.04 o 
   4   2   0     1733.56     1808.26     19.20 o 
   5   2   0       50.65       55.15      4.37 o 
   6   2   0      283.45      282.67     13.33 o 
   7   2   0        5.63        5.66      5.07 o 
   8   2   0      187.56      182.41     12.83 o 
   9   2   0       27.93       25.62      7.70 o 
   2   3   0      794.35      787.63     18.17 o 
   3   3   0      651.94      611.01     16.30 o 
   4   3   0     2163.93     2215.69     42.88 o 
   5   3   0     1163.92     1091.57     27.59 o 
   6   3   0      968.82      946.47     26.66 o 
   7   3   0      318.31      282.62     14.87 o 
   8   3   0      287.59      282.94     15.96 o 
   9   3   0       36.44       41.48      9.16 o 
   3   4   0      113.03       96.51      6.59 o 
   4   4   0       51.22       38.59      5.43 o 
   5   4   0      545.95      501.30     17.68 o 
   6   4   0      290.67      259.00     13.59 o 
   7   4   0       38.74       49.00      8.31 o 
   8   4   0       20.75       13.53      6.47 o 
   3   5   0      577.65      578.52     17.85 o 
   4   5   0      240.50      244.31     11.87 o 
   5   5   0       51.26       45.31      7.01 o 
   6   5   0      208.40      172.46     11.82 o 
   7   5   0       75.48       69.52      9.75 o 
   8   5   0       51.97       62.83     10.18 o 
   5   6   0        5.35        2.24      4.58 o 
   6   6   0      156.08      170.46     12.52 o 
   7   6   0       32.04       34.80      8.70 o 
   8   6   0       25.21       12.14      7.23 o 
   6   7   0      598.64      579.56     23.60 o 
   7   7   0       66.11       70.18     11.67 o 
  -3 -11   1       43.53       44.31      6.52 o 
  -2 -11   1       11.72        4.25      4.25 o 
  -1 -11   1       24.23       18.59      5.17 o 
   0 -11   1       80.21       95.03      7.31 o 
   1 -11   1       16.88       14.68      3.75 o 
   2 -11   1       42.89       38.96      6.05 o 
   3 -11   1      216.52      238.56     14.44 o 
  -5 -10   1       97.28      102.12      8.79 o 
  -4 -10   1      128.91      136.48      8.60 o 
  -3 -10   1       73.13       79.24      9.24 o 
  -2 -10   1      144.98      151.58     13.29 o 
  -1 -10   1       88.33       77.90      5.50 o 
   0 -10   1       97.81       95.72      7.10 o 
   1 -10   1      282.64      278.56     10.62 o 
   2 -10   1      134.09      127.31      8.65 o 
   3 -10   1       98.16      111.32      7.91 o 
   4 -10   1      109.47      113.88      8.32 o 
   5 -10   1       24.25       21.56      7.68 o 
  -6  -9   1        5.06        6.32      4.42 o 
  -5  -9   1        8.89       10.33      4.22 o 
  -4  -9   1       11.59        5.33      3.98 o 
  -3  -9   1      300.09      309.09     11.36 o 
  -2  -9   1      204.47      200.87     19.53 o 
  -1  -9   1      937.69      939.94     19.65 o 
   0  -9   1      692.94      699.57     16.42 o 
   1  -9   1      371.64      384.38     11.84 o 
   2  -9   1       80.44       78.82      5.14 o 
   3  -9   1       91.47       92.80     11.24 o 
   4  -9   1       76.53       68.63      6.73 o 
   5  -9   1       14.59        8.48      6.69 o 
   6  -9   1       16.23       11.32      6.42 o 
  -6  -8   1      168.45      188.46     11.92 o 
  -5  -8   1      429.02      473.62     40.60 o 
  -4  -8   1       71.20       58.00      6.20 o 
  -3  -8   1      217.62      230.46      9.29 o 
  -2  -8   1      799.88      806.32     13.88 o 
  -1  -8   1        5.28        3.94      2.73 o 
   0  -8   1      339.00      331.84     10.07 o 
   1  -8   1       94.00       99.37      5.67 o 
   2  -8   1      516.23      572.34     11.38 o 
   3  -8   1      214.31      197.01     19.86 o 
   4  -8   1      221.71      215.55     26.28 o 
   5  -8   1      232.43      237.51     19.44 o 
   6  -8   1      190.74      215.21     20.40 o 
  -7  -7   1        4.70        1.35      4.25 o 
  -6  -7   1       31.37       37.64      5.70 o 
  -5  -7   1      121.67      132.22     18.10 o 
  -4  -7   1      203.11      208.30      8.60 o 
  -3  -7   1        5.95        8.16      2.91 o 
  -2  -7   1      263.58      262.65      6.86 o 
  -1  -7   1      150.31      143.13      6.06 o 
   0  -7   1       48.27       39.15      3.97 o 
   1  -7   1      208.50      198.38      7.99 o 
   2  -7   1      574.89      583.82     12.11 o 
   3  -7   1      113.79      109.46      4.68 o 
   4  -7   1       99.87      101.26      6.15 o 
   5  -7   1       38.71       37.94     15.38 o 
   6  -7   1      175.44      175.53      8.74 o 
   7  -7   1       67.45       57.02      6.57 o 
  -8  -6   1       68.04       75.05     21.23 o 
  -7  -6   1       41.53       45.72      6.70 o 
  -6  -6   1      629.94      696.56     47.03 o 
  -5  -6   1      108.98      105.45     18.91 o 
  -4  -6   1      461.27      490.44     32.16 o 
  -3  -6   1     1210.05     1290.17     91.45 o 
  -2  -6   1      343.40      317.88      7.01 o 
  -1  -6   1      215.48      198.97      6.62 o 
   0  -6   1       56.64       56.48      3.94 o 
   1  -6   1      297.00      276.99      7.89 o 
   2  -6   1      537.65      530.61     13.66 o 
   3  -6   1      305.42      303.56      6.95 o 
   4  -6   1       72.16       84.85      5.33 o 
   5  -6   1      558.87      568.88     43.21 o 
   6  -6   1      295.45      332.24     35.20 o 
   7  -6   1      175.18      171.52      9.96 o 
   8  -6   1       63.77       84.05     10.79 o 
  -8  -5   1       15.55       15.99      5.99 o 
  -7  -5   1      194.24      187.39     19.00 o 
  -6  -5   1      175.22      171.67      7.79 o 
  -5  -5   1      274.43      285.09      9.31 o 
  -4  -5   1       41.15       40.56      5.91 o 
  -3  -5   1       58.22       53.94      5.28 o 
  -2  -5   1     2169.01     2242.12     24.86 o 
  -1  -5   1     1478.73     1383.01     20.72 o 
   0  -5   1     1195.31     1245.37     19.20 o 
   1  -5   1     2891.65     2996.33     38.97 o 
   2  -5   1      225.49      206.39      6.09 o 
   3  -5   1      231.05      217.43      7.05 o 
   4  -5   1        3.05        3.60      1.74 o 
   5  -5   1      311.26      319.12     29.57 o 
   6  -5   1      247.52      248.45     18.31 o 
   7  -5   1       37.60       37.88      5.11 o 
   8  -5   1       29.80       27.55      9.02 o 
  -8  -4   1       21.37       24.27      7.23 o 
  -7  -4   1       23.24       17.53      4.12 o 
  -6  -4   1      360.64      345.32     17.98 o 
  -5  -4   1     1247.78     1257.09     61.94 o 
  -4  -4   1      405.58      444.00     35.67 o 
  -3  -4   1     1425.29     1435.94     38.61 o 
  -2  -4   1      964.89      994.80     12.52 o 
  -1  -4   1      273.72      287.82      6.61 o 
   0  -4   1      901.07      894.95     15.97 o 
   1  -4   1     4019.63     4180.09     50.94 o 
   2  -4   1      314.98      319.55     10.32 o 
   3  -4   1     1415.23     1510.05     26.90 o 
   4  -4   1      779.51      850.07     36.61 o 
   5  -4   1      478.03      484.42     37.93 o 
   6  -4   1      105.41      112.37      6.14 o 
   7  -4   1      321.64      340.09     23.90 o 
   8  -4   1       24.59       18.44      4.41 o 
  -9  -3   1       52.18       59.86      9.94 o 
  -8  -3   1       26.02       37.48      7.85 o 
  -7  -3   1       32.22       41.75     20.62 o 
  -6  -3   1      231.52      231.96     12.34 o 
  -5  -3   1      883.63      880.43     36.84 o 
  -4  -3   1      888.92      928.65     22.81 o 
  -3  -3   1      641.96      653.14     12.02 o 
  -2  -3   1      461.35      432.87     13.33 o 
  -1  -3   1      132.69      145.11      3.25 o 
   0  -3   1     2006.56     2028.62     40.25 o 
   1  -3   1     2748.50     2807.67     44.02 o 
   2  -3   1     1151.20     1123.44     15.73 o 
   3  -3   1     1807.76     1971.01     25.65 o 
   4  -3   1     1126.69     1169.35     17.40 o 
   5  -3   1      165.27      171.97      9.16 o 
   6  -3   1       94.95       98.13      8.06 o 
   7  -3   1      213.38      222.86      8.67 o 
   8  -3   1      159.06      176.66     12.23 o 
  -9  -2   1       89.57       89.03     11.11 o 
  -8  -2   1      296.80      323.90     16.25 o 
  -7  -2   1      505.70      563.41     20.13 o 
  -6  -2   1      594.21      589.54     14.59 o 
  -5  -2   1      550.43      533.14     11.93 o 
  -4  -2   1      683.26      723.82     13.90 o 
  -3  -2   1      965.59      998.48     25.63 o 
  -2  -2   1      970.46      964.06     18.27 o 
  -1  -2   1      185.35      171.31      3.83 o 
   0  -2   1     5983.05     5912.76     67.85 o 
   1  -2   1     6785.98     7324.28     81.94 o 
   2  -2   1     1129.00     1255.31     16.58 o 
   3  -2   1     1088.15     1122.50     17.17 o 
   4  -2   1     2853.87     3130.62     51.29 o 
   5  -2   1      695.32      716.38     13.00 o 
   6  -2   1      817.00      864.73     24.15 o 
   7  -2   1      679.14      765.71     23.89 o 
   8  -2   1       50.38       54.49      8.70 o 
   9  -2   1       54.19       59.33     10.07 o 
  -9  -1   1        8.75        6.45      6.41 o 
  -8  -1   1      181.00      176.60     12.23 o 
  -7  -1   1       12.98       16.04      5.55 o 
  -6  -1   1      354.33      350.75     14.38 o 
  -5  -1   1      159.43      169.72      4.37 o 
  -4  -1   1     1735.66     1847.29     19.95 o 
  -3  -1   1     3690.32     3708.90     35.83 o 
  -2  -1   1      700.71      634.00      7.44 o 
  -1  -1   1     6731.89     6776.48    110.41 o 
   0  -1   1     6888.06     6688.57    108.08 o 
   1  -1   1     4101.15     4290.00     48.50 o 
   2  -1   1      870.47      894.09     12.20 o 
   3  -1   1     3134.62     3299.31     46.84 o 
   4  -1   1      738.82      783.31     12.90 o 
   5  -1   1      126.85      126.84     12.18 o 
   6  -1   1       53.13       44.38      6.62 o 
   7  -1   1       61.55       58.93      8.25 o 
   8  -1   1      254.20      266.99     14.74 o 
   9  -1   1       23.42       36.81      7.87 o 
  -9   0   1        1.55       -4.14      4.96 o 
  -8   0   1        1.53        4.44      5.45 o 
  -7   0   1      242.44      266.26     13.54 o 
  -6   0   1        1.88       -1.63      3.36 o 
  -5   0   1      936.85      942.26     15.81 o 
  -4   0   1      843.89      721.46     12.52 o 
  -3   0   1     2487.84     2612.49     41.43 o 
  -2   0   1        0.63       14.12      2.27 o 
  -1   0   1     1265.20     1313.37     16.10 o 
   0   0   1      327.81      280.90      5.43 o 
   1   0   1       43.39       34.25      1.27 o 
   2   0   1       94.87       75.14      2.48 o 
   3   0   1     3479.73     3337.10     47.34 o 
   4   0   1     3429.69     3585.89     44.07 o 
   5   0   1       31.29       30.58      3.15 o 
   6   0   1       94.03      102.01      5.11 o 
   7   0   1      573.33      605.87     21.03 o 
   8   0   1       51.34       46.45      8.23 o 
   9   0   1       10.59        6.09      5.65 o 
  -9   1   1       12.69        7.43      6.21 o 
  -8   1   1      189.59      201.60     13.09 o 
  -7   1   1        9.78        8.00      4.99 o 
  -6   1   1      356.44      347.39     14.39 o 
  -5   1   1      167.76      159.18     16.49 o 
  -4   1   1     1762.08     1797.43     23.09 o 
  -3   1   1     3648.01     3651.31     41.60 o 
  -2   1   1      576.58      637.40      8.85 o 
  -1   1   1     6825.63     6910.69    122.31 o 
   0   1   1     6804.76     7252.00    117.86 o 
   1   1   1     4340.13     4187.86     66.05 o 
   2   1   1      941.32      856.72     12.28 o 
   3   1   1     3179.67     3203.20     57.46 o 
   4   1   1      764.74      763.51     12.88 o 
   5   1   1      120.93      120.80      5.15 o 
   6   1   1       47.11       59.69      4.59 o 
   7   1   1       77.24       55.11      8.17 o 
   8   1   1      274.35      262.79     14.88 o 
   9   1   1       32.54       29.12      7.84 o 
  -9   2   1       84.10      112.61     12.87 o 
  -8   2   1      276.76      307.66     16.39 o 
  -7   2   1      513.79      513.31     19.83 o 
  -6   2   1      582.38      578.63     19.46 o 
  -5   2   1      541.94      516.08     16.80 o 
  -4   2   1      668.44      690.34     16.06 o 
  -3   2   1      903.42      950.53     13.11 o 
  -2   2   1      937.09      932.75     12.40 o 
  -1   2   1      201.87      165.69      5.55 o 
   1   2   1     6978.90     7067.53     79.51 o 
   2   2   1     1032.68     1222.17     34.63 o 
   3   2   1     1071.42     1057.01     27.02 o 
   4   2   1     2979.28     2827.05     65.85 o 
   5   2   1      679.76      662.58     18.68 o 
   6   2   1      784.41      800.22     16.19 o 
   7   2   1      704.45      721.45     17.61 o 
   8   2   1       49.66       43.05      8.51 o 
   9   2   1       49.50       44.54      9.28 o 
  -9   3   1       45.70       72.58     11.18 o 
  -8   3   1       30.93       19.77      6.68 o 
  -7   3   1       30.87       29.91      6.62 o 
  -6   3   1      232.46      216.38     11.97 o 
  -5   3   1      871.07      843.34     23.27 o 
  -4   3   1      881.90      883.52     22.20 o 
  -3   3   1      687.73      624.61     16.51 o 
  -2   3   1      471.17      429.32     11.88 o 
   2   3   1     1143.87     1126.44     16.93 o 
   3   3   1     1792.45     1757.43     24.85 o 
   4   3   1     1112.10     1055.63     17.87 o 
   5   3   1      174.80      152.08     14.20 o 
   6   3   1      109.85       94.98      7.39 o 
   7   3   1      200.74      186.42     12.43 o 
   8   3   1      168.69      151.92     12.11 o 
   9   3   1       42.09       49.62      9.21 o 
  -8   4   1       11.57       23.75      7.00 o 
  -7   4   1       33.26       24.35      6.53 o 
  -6   4   1      327.56      333.91     15.37 o 
  -5   4   1     1217.43     1171.85     29.91 o 
  -4   4   1      443.99      429.13     14.94 o 
  -3   4   1     1438.91     1387.46     29.99 o 
   3   4   1     1493.73     1369.95     30.37 o 
   5   4   1      456.96      479.24     17.27 o 
   6   4   1      145.18      103.59      9.04 o 
   7   4   1      356.06      309.93     16.04 o 
   8   4   1       26.33       20.31      7.29 o 
  -8   5   1       20.03        9.45      6.54 o 
  -7   5   1      190.43      152.51     12.37 o 
  -6   5   1      174.39      156.22     11.32 o 
  -5   5   1      270.30      269.37     13.44 o 
  -4   5   1       33.52       34.37      5.68 o 
  -3   5   1       84.93       73.04      6.44 o 
   4   5   1        2.97        4.11      3.39 o 
   5   5   1      313.07      298.19     13.88 o 
   6   5   1      233.42      234.39     13.53 o 
   7   5   1       36.77       35.18      8.11 o 
   8   5   1       37.78       20.05      7.41 o 
  -8   6   1       66.45       61.52     10.70 o 
  -7   6   1       39.35       37.80      8.44 o 
  -6   6   1      645.14      587.35     22.93 o 
  -5   6   1      108.65       98.26      9.36 o 
  -4   6   1      409.45      403.14     16.63 o 
   5   6   1      567.05      526.48     20.12 o 
   6   6   1      319.04      304.59     16.17 o 
   7   6   1      181.81      184.13     13.51 o 
   8   6   1       64.39       80.40     11.61 o 
  -7   7   1        4.92       -6.18      5.26 o 
  -6   7   1       29.28       38.69      8.66 o 
   6   7   1      177.40      174.75     13.36 o 
   7   7   1       62.92       72.31     10.86 o 
  -3 -11   2        0.64        1.54      4.22 o 
  -2 -11   2        1.18       -3.68      3.66 o 
  -1 -11   2        1.58       -0.88      3.68 o 
   0 -11   2      105.19      112.91      7.57 o 
   1 -11   2       93.96       87.06      7.14 o 
   2 -11   2       34.46       29.43      5.76 o 
   3 -11   2       74.36       66.04      7.42 o 
  -4 -10   2       31.56       38.17     11.02 o 
  -3 -10   2      266.22      300.75     11.95 o 
  -2 -10   2      276.05      279.11     14.11 o 
  -1 -10   2      175.88      183.99      9.13 o 
   0 -10   2      133.79      128.75      7.46 o 
   1 -10   2      184.62      185.79      7.29 o 
   2 -10   2      142.07      147.59      6.63 o 
   3 -10   2       90.96      104.29      8.14 o 
   4 -10   2       82.32       79.08      7.59 o 
  -6  -9   2      151.65      161.08     15.63 o 
  -5  -9   2      210.94      228.98     24.57 o 
  -4  -9   2      149.25      144.69      8.47 o 
  -3  -9   2      152.53      146.02     21.48 o 
  -2  -9   2      102.06      100.48      6.87 o 
  -1  -9   2      163.51      163.33      7.91 o 
   0  -9   2       71.85       74.02      6.43 o 
   1  -9   2      283.96      285.63     10.20 o 
   2  -9   2      472.96      517.29     12.12 o 
   3  -9   2      158.77      161.56      8.23 o 
   4  -9   2      210.04      184.72      9.10 o 
   5  -9   2       24.19       15.92      4.66 o 
   6  -9   2        4.52        4.17      4.42 o 
  -6  -8   2       13.63       17.67      5.19 o 
  -5  -8   2       77.09       71.91      7.05 o 
  -4  -8   2       95.75       94.26      6.65 o 
  -3  -8   2      125.09      117.20      6.86 o 
  -2  -8   2      604.14      617.69     15.25 o 
  -1  -8   2      114.02      101.08      5.78 o 
   0  -8   2      213.25      202.86      7.95 o 
   1  -8   2      271.10      276.16     10.29 o 
   2  -8   2       64.45       60.73      4.53 o 
   3  -8   2      377.66      365.38     19.71 o 
   4  -8   2       10.75       11.80      5.35 o 
   5  -8   2        4.33       -1.81      3.54 o 
   6  -8   2      159.89      165.33     12.45 o 
  -7  -7   2      216.99      214.72      9.91 o 
  -6  -7   2      153.25      171.78     22.48 o 
  -5  -7   2       76.39       90.44     10.70 o 
  -4  -7   2      294.08      289.85     10.13 o 
  -3  -7   2       17.70        9.03      3.29 o 
  -2  -7   2      219.53      220.61      6.25 o 
  -1  -7   2      312.94      303.82     11.79 o 
   0  -7   2       48.17       46.35      4.19 o 
   1  -7   2        5.61        3.64      4.14 o 
   2  -7   2      486.51      508.57     18.59 o 
   3  -7   2      538.33      567.98     20.98 o 
   4  -7   2      273.28      262.60     14.98 o 
   5  -7   2      655.28      691.11     46.23 o 
   6  -7   2      362.39      365.52     45.59 o 
   7  -7   2       40.67       37.68      5.89 o 
  -8  -6   2       35.93       37.69     10.13 o 
  -7  -6   2        4.34        3.03      3.52 o 
  -6  -6   2       66.73       74.02      8.70 o 
  -5  -6   2      707.78      671.40     22.78 o 
  -4  -6   2      148.49      160.40      8.24 o 
  -3  -6   2      108.00      102.69      5.59 o 
  -2  -6   2     1281.41     1323.74     17.29 o 
  -1  -6   2      727.93      711.41     28.16 o 
   0  -6   2      420.31      408.57      9.83 o 
   1  -6   2      714.11      683.88     13.68 o 
   2  -6   2     1006.62     1052.19     26.36 o 
   3  -6   2      212.62      223.70      6.04 o 
   4  -6   2       91.91       90.73      5.74 o 
   5  -6   2        7.58        5.01      3.33 o 
   6  -6   2      309.45      332.19     15.27 o 
   7  -6   2      175.92      181.61      8.76 o 
   8  -6   2       10.67       11.01      4.54 o 
  -8  -5   2       38.56       31.01      7.81 o 
  -7  -5   2       22.19       23.46     10.69 o 
  -6  -5   2      143.23      150.81     15.76 o 
  -5  -5   2      891.79      930.07     38.44 o 
  -4  -5   2      470.83      461.14     22.38 o 
  -3  -5   2     1808.61     1840.48     42.93 o 
  -2  -5   2     1048.77     1079.55     14.70 o 
  -1  -5   2      335.71      337.52     10.64 o 
   0  -5   2      741.17      764.45     13.69 o 
   1  -5   2      106.93       82.46      4.20 o 
   2  -5   2     1172.36     1088.79     14.57 o 
   3  -5   2      602.16      607.53     15.12 o 
   4  -5   2      156.13      170.35      5.13 o 
   5  -5   2       70.91       75.58      7.45 o 
   6  -5   2       35.92       52.25     14.73 o 
   7  -5   2       23.72       10.59      3.93 o 
   8  -5   2       69.57       79.74     12.76 o 
  -8  -4   2       39.34       37.14      8.13 o 
  -7  -4   2       13.14        7.43      3.52 o 
  -6  -4   2       24.93       18.49      3.82 o 
  -5  -4   2      280.81      257.95     16.49 o 
  -4  -4   2      129.17      118.06     13.98 o 
  -3  -4   2     1538.06     1611.05     35.48 o 
  -2  -4   2     2412.28     2308.67     27.35 o 
  -1  -4   2     1565.27     1541.94     21.41 o 
   0  -4   2     1457.27     1468.00     20.92 o 
   1  -4   2     2270.27     2334.27     43.20 o 
   2  -4   2     3439.28     3767.02     66.81 o 
   3  -4   2      574.09      642.00     11.55 o 
   4  -4   2      623.32      676.74     12.50 o 
   5  -4   2      423.09      450.13     15.55 o 
   6  -4   2      238.74      250.04     12.43 o 
   7  -4   2      315.16      321.26     18.53 o 
   8  -4   2       13.25        7.52      3.84 o 
  -8  -3   2      251.60      266.76     14.90 o 
  -7  -3   2      457.96      481.63     12.54 o 
  -6  -3   2      588.75      573.26     13.14 o 
  -5  -3   2      213.31      187.31      6.72 o 
  -4  -3   2      537.51      530.63     18.49 o 
  -3  -3   2      901.70      959.09     15.63 o 
  -2  -3   2      471.94      475.71     10.43 o 
  -1  -3   2      166.44      166.51      5.24 o 
   0  -3   2     2005.63     1884.74     35.07 o 
   1  -3   2     9730.61     9884.32    110.42 o 
   2  -3   2      604.36      557.59      9.55 o 
   3  -3   2     1521.34     1615.32     22.10 o 
   4  -3   2     1616.80     1751.67     24.35 o 
   5  -3   2      873.92      858.55     16.35 o 
   6  -3   2      292.90      320.39     13.72 o 
   7  -3   2      502.35      565.51     20.50 o 
   8  -3   2       72.88       94.03     10.74 o 
  -9  -2   2       15.20       17.77      7.26 o 
  -8  -2   2      244.41      249.21     14.36 o 
  -7  -2   2       37.94       29.34      6.88 o 
  -6  -2   2      249.41      241.66      8.88 o 
  -5  -2   2      435.05      427.89      9.90 o 
  -4  -2   2      250.83      231.49      7.35 o 
  -3  -2   2     1226.38     1206.39     27.40 o 
  -2  -2   2      335.71      281.14      6.18 o 
  -1  -2   2     1546.81     1557.85     41.58 o 
   0  -2   2     3082.86     3024.24     51.63 o 
   1  -2   2     5062.21     5227.17     59.36 o 
   2  -2   2     1075.37     1102.16     24.17 o 
   3  -2   2      642.18      656.63     10.88 o 
   4  -2   2      122.34      119.46      4.49 o 
   5  -2   2      286.25      303.00      7.79 o 
   6  -2   2       17.80       31.54      5.81 o 
   7  -2   2     1078.35     1148.48     30.84 o 
   8  -2   2      396.01      440.88     18.82 o 
   9  -2   2       38.50       25.65      7.41 o 
  -9  -1   2       24.51       26.23      7.73 o 
  -8  -1   2      207.54      201.67     12.89 o 
  -7  -1   2      312.25      315.12     14.65 o 
  -6  -1   2      268.71      269.89     16.37 o 
  -5  -1   2      160.38      128.34      7.14 o 
  -4  -1   2     1581.75     1524.49     21.59 o 
  -3  -1   2     3942.63     4189.46     49.10 o 
  -2  -1   2     6627.97     6807.03    117.50 o 
  -1  -1   2      578.41      588.28      8.47 o 
   0  -1   2      982.93     1036.02     19.52 o 
   1  -1   2     4345.43     4434.74     40.46 o 
   2  -1   2      566.07      521.18      8.34 o 
   3  -1   2     2803.90     2878.64     35.22 o 
   4  -1   2     1225.97     1229.29     18.29 o 
   5  -1   2      150.19      144.33      5.38 o 
   6  -1   2      204.65      204.35      6.99 o 
   7  -1   2      204.23      220.51     12.75 o 
   8  -1   2       33.93       32.15      8.00 o 
   9  -1   2       11.88        6.00      6.38 o 
  -9   0   2        0.42       -7.60      5.07 o 
  -8   0   2      149.27      150.44     11.37 o 
  -7   0   2       45.09       31.27      6.56 o 
  -6   0   2       61.53       50.24      3.85 o 
  -5   0   2        0.76        0.48      1.25 o 
  -4   0   2     1670.93     1877.32     22.77 o 
  -3   0   2     4089.24     3919.41     46.00 o 
  -2   0   2     8300.26     8267.73     73.96 o 
  -1   0   2    12073.63    12290.10    223.80 o 
   0   0   2     4931.15     5130.39     56.74 o 
   1   0   2     3305.16     3410.68     56.40 o 
   2   0   2      878.13      887.34     12.48 o 
   3   0   2        6.84        7.53      1.73 o 
   4   0   2       10.74       13.60      3.93 o 
   5   0   2       46.94       40.47      5.45 o 
   6   0   2        0.17       -2.72      1.81 o 
   7   0   2        3.72       -3.38      4.43 o 
   8   0   2      393.05      430.90     18.94 o 
   9   0   2        4.85        2.24      5.83 o 
  -9   1   2       20.71       18.97      7.38 o 
  -8   1   2      208.67      215.43     13.56 o 
  -7   1   2      301.68      317.51     15.00 o 
  -6   1   2      246.44      262.15     12.49 o 
  -5   1   2      120.83      129.79      3.47 o 
  -4   1   2     1586.26     1544.62     16.47 o 
  -3   1   2     3826.49     4136.57     38.80 o 
  -2   1   2     6620.60     6735.42     73.01 o 
  -1   1   2      602.57      590.48      8.09 o 
   0   1   2     1072.44     1061.63     13.15 o 
   1   1   2     4173.37     4405.36     50.01 o 
   2   1   2      480.24      515.97      8.56 o 
   3   1   2     2852.06     2728.78     34.13 o 
   4   1   2     1310.24     1167.88     24.97 o 
   5   1   2      153.52      159.05      9.66 o 
   6   1   2      191.37      187.15      7.12 o 
   7   1   2      215.83      209.51      8.35 o 
   8   1   2       31.80       31.22      7.61 o 
   9   1   2       10.89       -0.08      6.15 o 
  -9   2   2       18.83       18.69      7.67 o 
  -8   2   2      245.77      219.61     13.94 o 
  -7   2   2       37.49       32.97      7.06 o 
  -6   2   2      254.00      234.86     12.25 o 
  -5   2   2      413.29      411.23      8.66 o 
  -4   2   2      222.16      227.46      4.63 o 
  -3   2   2     1211.41     1158.44     15.95 o 
  -2   2   2      261.31      266.57      7.78 o 
  -1   2   2     1356.02     1580.75     19.36 o 
   0   2   2     2811.92     3124.91     52.33 o 
   1   2   2     5210.78     5112.97     84.48 o 
   2   2   2     1078.99     1057.24     15.33 o 
   3   2   2      651.51      602.51     11.00 o 
   4   2   2      123.26      112.06     10.04 o 
   5   2   2      303.90      290.55      8.45 o 
   6   2   2       28.93       19.94      3.45 o 
   7   2   2     1109.46     1070.66     20.93 o 
   8   2   2      424.82      391.35     18.64 o 
   9   2   2       35.62       27.92      7.64 o 
  -8   3   2      231.82      239.97     14.76 o 
  -7   3   2      458.67      430.76     18.62 o 
  -6   3   2      543.16      579.04     19.90 o 
  -5   3   2      196.38      202.57     10.48 o 
  -4   3   2      565.34      497.97      9.35 o 
  -3   3   2      873.84      958.44     14.18 o 
  -2   3   2      455.68      457.05     12.52 o 
   0   3   2     2026.44     1892.14     34.22 o 
   1   3   2     9930.67     9522.73    153.98 o 
   2   3   2      586.11      568.34     10.50 o 
   3   3   2     1598.07     1450.61     51.27 o 
   4   3   2     1692.38     1624.87     24.52 o 
   5   3   2      774.20      780.41     26.10 o 
   6   3   2      311.87      295.02      9.62 o 
   7   3   2      529.46      495.14     13.73 o 
   8   3   2       74.54       76.29     10.07 o 
  -8   4   2       40.57       36.97      8.87 o 
  -7   4   2       12.98        5.49      5.37 o 
  -6   4   2       26.21       27.69      6.27 o 
  -5   4   2      261.77      261.41     12.49 o 
  -4   4   2      124.54      120.91      7.91 o 
  -3   4   2     1569.94     1512.93     32.23 o 
   2   4   2     3372.88     3528.24     63.94 o 
   3   4   2      573.82      610.94     12.49 o 
   4   4   2      623.75      623.03     13.35 o 
   5   4   2      447.46      393.97     11.03 o 
   6   4   2      221.72      219.97      8.85 o 
   7   4   2      313.92      319.97     16.34 o 
   8   4   2       14.92        8.87      6.56 o 
  -8   5   2       26.55       29.41      8.54 o 
  -7   5   2       14.00       10.03      6.35 o 
  -6   5   2      129.41      132.01     10.51 o 
  -5   5   2      826.93      862.72     25.65 o 
  -4   5   2      434.39      459.40     16.55 o 
  -3   5   2     1743.48     1767.66     37.70 o 
   4   5   2      192.10      154.03      9.39 o 
   5   5   2       96.36       76.76      8.57 o 
   6   5   2       48.68       32.85      7.04 o 
   7   5   2       32.48        7.88      6.50 o 
   8   5   2       63.87       57.91     10.32 o 
  -8   6   2       39.37       41.78      9.54 o 
  -7   6   2        4.63       -4.38      5.34 o 
  -6   6   2       71.42       60.53      9.10 o 
  -5   6   2      691.12      671.26     23.19 o 
  -4   6   2      150.17      127.57      9.54 o 
   5   6   2        9.28       13.42      5.80 o 
   6   6   2      335.56      300.32     16.05 o 
   7   6   2      191.05      153.03     12.54 o 
   8   6   2       18.87        8.41      6.85 o 
  -7   7   2      200.38      199.05     14.84 o 
  -6   7   2      148.98      137.20     12.36 o 
   6   7   2      376.25      323.34     17.38 o 
   7   7   2       37.93       39.91      8.66 o 
  -3 -11   3       53.33       67.09     10.72 o 
  -2 -11   3        5.59        0.81      4.13 o 
  -1 -11   3       80.63       90.07      8.18 o 
   0 -11   3      192.52      177.04     13.30 o 
   1 -11   3       91.34       95.77      7.64 o 
   2 -11   3       77.76       78.25      7.73 o 
   3 -11   3      126.00      127.32      8.55 o 
  -4 -10   3      111.54      121.72      8.95 o 
  -3 -10   3       10.23       13.21      4.91 o 
  -2 -10   3        9.04        7.93      4.27 o 
  -1 -10   3        4.79        2.63      3.96 o 
   0 -10   3      641.97      644.00     38.65 o 
   1 -10   3      227.11      237.49      8.82 o 
   2 -10   3      158.44      164.55      6.96 o 
   3 -10   3       58.07       56.07      6.49 o 
   4 -10   3      102.09      114.82      8.98 o 
  -5  -9   3       32.75       47.18      6.42 o 
  -4  -9   3      203.79      206.46     25.61 o 
  -3  -9   3      721.99      773.09     27.05 o 
  -2  -9   3     1030.23     1112.39     63.28 o 
  -1  -9   3      568.82      564.07     11.96 o 
   0  -9   3      558.63      544.57     14.33 o 
   1  -9   3       40.04       42.87      5.29 o 
   2  -9   3       30.73       22.79      3.67 o 
   3  -9   3       32.58       29.52      5.17 o 
   4  -9   3       91.91       84.21      7.27 o 
   5  -9   3       28.94       24.80      5.31 o 
  -6  -8   3      234.16      257.33     19.48 o 
  -5  -8   3      248.88      262.75     24.16 o 
  -4  -8   3        3.95       -3.92      4.08 o 
  -3  -8   3      198.86      201.14      8.81 o 
  -2  -8   3       28.58       30.55      6.87 o 
  -1  -8   3      226.22      212.79      9.40 o 
   0  -8   3       54.30       58.38      5.45 o 
   1  -8   3      407.88      392.10     17.76 o 
   2  -8   3      706.28      731.73     15.66 o 
   3  -8   3      404.39      402.08     19.73 o 
   4  -8   3      550.29      566.65     35.67 o 
   5  -8   3      236.46      242.88     22.02 o 
   6  -8   3      100.43       94.05     14.07 o 
  -7  -7   3        4.86        2.93      4.13 o 
  -6  -7   3      137.83      135.49     12.30 o 
  -5  -7   3      430.30      435.67     32.07 o 
  -4  -7   3      362.41      379.73     11.79 o 
  -3  -7   3      173.52      171.10      7.53 o 
  -2  -7   3      725.82      812.51     23.49 o 
  -1  -7   3      146.08      160.99      6.49 o 
   0  -7   3      219.93      209.19      7.46 o 
   1  -7   3     1088.32     1058.19     19.40 o 
   2  -7   3      617.36      611.92     27.67 o 
   3  -7   3       31.16       30.75      3.59 o 
   4  -7   3       11.57       12.45      3.54 o 
   5  -7   3        4.89        7.62      3.79 o 
   6  -7   3      278.49      289.86     42.35 o 
   7  -7   3       73.21       83.86      7.50 o 
  -7  -6   3       77.47       68.55      8.13 o 
  -6  -6   3      238.38      224.36     14.97 o 
  -5  -6   3      181.31      192.23     14.39 o 
  -4  -6   3      114.09      109.74      6.21 o 
  -3  -6   3      371.55      372.02     10.43 o 
  -2  -6   3       15.40       17.34      6.07 o 
  -1  -6   3      433.41      430.03     14.49 o 
   0  -6   3      533.79      539.17     15.02 o 
   1  -6   3      381.77      362.07      9.50 o 
   2  -6   3     2061.18     2169.00     45.04 o 
   3  -6   3      682.63      710.08     25.90 o 
   4  -6   3      262.25      274.38      7.03 o 
   5  -6   3     1159.88     1217.15    101.63 o 
   6  -6   3      254.21      249.84     24.44 o 
   7  -6   3        8.27        0.66      4.32 o 
  -8  -5   3       18.33       15.63      6.76 o 
  -7  -5   3       65.43       56.67     21.77 o 
  -6  -5   3       18.50       18.51      4.19 o 
  -5  -5   3      108.53      108.76     12.01 o 
  -4  -5   3      556.82      544.07     33.73 o 
  -3  -5   3      469.00      457.51     34.27 o 
  -2  -5   3     3033.91     2943.00     48.64 o 
  -1  -5   3     2477.48     2530.82     46.21 o 
   0  -5   3       11.37       15.76      2.46 o 
   1  -5   3      845.71      890.17     40.44 o 
   2  -5   3       64.67       63.27      3.90 o 
   3  -5   3      320.86      337.99      8.47 o 
   4  -5   3       35.71       42.38      3.81 o 
   5  -5   3      364.33      390.80     15.06 o 
   6  -5   3      400.63      410.81     16.51 o 
   7  -5   3       78.11       63.47      6.29 o 
   8  -5   3       55.84       43.96     14.54 o 
  -8  -4   3      158.38      169.79     12.89 o 
  -7  -4   3      129.29      134.34      7.23 o 
  -6  -4   3      528.84      549.70     13.40 o 
  -5  -4   3      464.68      483.54     14.71 o 
  -4  -4   3      830.98      885.74     41.43 o 
  -3  -4   3       90.52       73.03      4.15 o 
  -2  -4   3      509.96      521.97      8.38 o 
  -1  -4   3     1256.58     1303.44     15.49 o 
   0  -4   3     1630.47     1636.03     33.23 o 
   1  -4   3     3436.24     3579.84     63.27 o 
   2  -4   3      880.44     1024.07     15.92 o 
   3  -4   3      483.65      497.45     10.06 o 
   4  -4   3      407.33      446.71      9.88 o 
   5  -4   3      152.33      160.18     10.44 o 
   6  -4   3       82.87       87.37      8.02 o 
   7  -4   3      210.18      215.35     12.84 o 
   8  -4   3      107.48      111.35     10.80 o 
  -8  -3   3       67.68       63.54      9.39 o 
  -7  -3   3        6.60        8.98      5.80 o 
  -6  -3   3       56.43       60.06     10.75 o 
  -5  -3   3      486.33      449.39     10.79 o 
  -4  -3   3      694.90      704.65     31.76 o 
  -3  -3   3      306.51      280.18      7.36 o 
  -2  -3   3     1018.58      969.53     11.44 o 
  -1  -3   3       36.88       27.60      4.72 o 
   0  -3   3      147.67      135.45      6.24 o 
   1  -3   3     5912.59     6148.06     70.44 o 
   2  -3   3      866.61      886.27     13.60 o 
   3  -3   3       53.93       74.68      3.59 o 
   4  -3   3      297.90      299.19      7.54 o 
   5  -3   3       72.96       88.30      4.59 o 
   6  -3   3     1156.66     1221.12     30.22 o 
   7  -3   3      226.70      257.91     13.71 o 
   8  -3   3      151.93      181.05     12.66 o 
  -9  -2   3       96.57       73.22     10.61 o 
  -8  -2   3      347.66      404.00     18.38 o 
  -7  -2   3      417.09      433.32     17.30 o 
  -6  -2   3      239.08      227.86      7.74 o 
  -5  -2   3       99.66       86.10      4.54 o 
  -4  -2   3      155.74      154.29      5.29 o 
  -3  -2   3     1024.97     1120.46     26.23 o 
  -2  -2   3      112.11      100.25      3.59 o 
  -1  -2   3     4974.92     5163.55     59.63 o 
   0  -2   3     1142.10     1242.03     24.28 o 
   1  -2   3      518.28      586.65      9.10 o 
   2  -2   3     1577.47     1589.14     27.43 o 
   3  -2   3      605.85      552.05      9.93 o 
   4  -2   3     2947.86     3053.17     43.54 o 
   5  -2   3      932.68      951.38     19.33 o 
   6  -2   3       12.52        5.31      3.45 o 
   7  -2   3      143.47      147.26     10.79 o 
   8  -2   3       26.61       31.45      7.58 o 
   9  -2   3       31.07       26.45      7.61 o 
  -9  -1   3        1.81        0.73      5.71 o 
  -8  -1   3      205.80      194.64     12.78 o 
  -7  -1   3      205.14      201.44     11.94 o 
  -6  -1   3      147.02      158.05      9.57 o 
  -5  -1   3      105.45      121.65     12.09 o 
  -4  -1   3      965.86      979.19     25.62 o 
  -3  -1   3     3402.53     3550.07     42.14 o 
  -2  -1   3      251.13      202.29     12.90 o 
  -1  -1   3     2135.88     2309.76     27.43 o 
   0  -1   3     7085.39     7474.98    167.08 o 
   1  -1   3      829.26      896.06      9.41 o 
   2  -1   3     1253.59     1316.09     15.39 o 
   3  -1   3     1082.90     1157.09     16.67 o 
   4  -1   3      234.56      235.19      8.03 o 
   5  -1   3      355.59      365.97      9.00 o 
   6  -1   3       63.53       80.68      4.81 o 
   7  -1   3     1045.34     1138.36     30.80 o 
   8  -1   3      462.25      495.75     20.36 o 
   9  -1   3       23.59       20.98      7.46 o 
  -9   0   3        2.12       -5.43      4.95 o 
  -8   0   3      194.29      176.21     12.26 o 
  -7   0   3      478.11      478.30     18.37 o 
  -6   0   3       15.47       17.02      2.85 o 
  -5   0   3      518.54      500.83     12.39 o 
  -4   0   3     2273.14     2286.95     23.64 o 
  -3   0   3      151.25      146.35      3.39 o 
  -2   0   3     3917.97     3964.64     36.87 o 
  -1   0   3     1369.14     1415.71     14.11 o 
   0   0   3     2512.26     2542.33     29.41 o 
   1   0   3     2807.96     2766.38     30.87 o 
   2   0   3     1195.68     1189.43     16.05 o 
   3   0   3      222.82      206.20      8.88 o 
   4   0   3     1399.67     1344.87     20.04 o 
   5   0   3       32.23       30.48      3.41 o 
   6   0   3        7.09        8.61      2.68 o 
   7   0   3        1.07       -3.18      7.39 o 
   8   0   3       29.94       22.26      7.17 o 
   9   0   3        1.14        1.95      5.68 o 
  -9   1   3        3.54        2.48      5.61 o 
  -8   1   3      208.04      185.82     12.77 o 
  -7   1   3      215.08      189.07     11.82 o 
  -6   1   3      163.12      150.90      9.51 o 
  -5   1   3      103.54      104.57      4.58 o 
  -4   1   3      885.45      942.95     11.31 o 
  -3   1   3     3477.93     3483.18     33.46 o 
  -2   1   3      234.94      204.21      3.30 o 
  -1   1   3     2277.58     2301.60     21.89 o 
   0   1   3     7392.95     7301.00    108.73 o 
   1   1   3      820.16      857.57     11.84 o 
   2   1   3     1323.10     1304.66     17.56 o 
   3   1   3     1123.62     1112.05     16.51 o 
   4   1   3      232.53      230.41      6.69 o 
   5   1   3      364.74      344.98      9.02 o 
   6   1   3       79.77       57.81      4.54 o 
   7   1   3     1110.66     1026.00     19.98 o 
   8   1   3      463.30      475.07     20.15 o 
   9   1   3       20.04       22.63      7.99 o 
  -9   2   3       85.77      107.77     12.63 o 
  -8   2   3      341.15      364.16     17.76 o 
  -7   2   3      423.89      442.52     18.17 o 
  -6   2   3      206.85      225.68     11.75 o 
  -5   2   3       77.30       89.83      4.20 o 
  -4   2   3      160.19      151.99      4.91 o 
  -3   2   3      991.19     1096.35     15.66 o 
  -2   2   3      112.57      101.25      3.38 o 
  -1   2   3     4887.57     5200.20     80.59 o 
   0   2   3     1224.07     1272.96     23.92 o 
   1   2   3      499.98      602.94     14.26 o 
   2   2   3     1453.52     1566.04     21.07 o 
   3   2   3      564.61      549.65     11.69 o 
   4   2   3     3003.32     2826.12     74.69 o 
   5   2   3      891.22      907.15     16.72 o 
   6   2   3        3.78       13.86      6.10 o 
   7   2   3      158.93      150.03      7.70 o 
   8   2   3       23.63       25.53      7.27 o 
   9   2   3       32.29       30.68      7.90 o 
  -8   3   3       72.05       78.27     10.19 o 
  -7   3   3        5.72        4.34      5.11 o 
  -6   3   3       57.30       65.61      7.76 o 
  -5   3   3      453.73      443.52      9.61 o 
  -4   3   3      678.44      693.42     12.06 o 
  -3   3   3      321.03      280.67      6.58 o 
  -2   3   3      953.82      925.71     13.80 o 
  -1   3   3       43.96       25.62      2.30 o 
   0   3   3       93.16      137.13      5.55 o 
   1   3   3     5905.11     6086.77    101.31 o 
   2   3   3      822.46      872.07     14.23 o 
   3   3   3       55.71       64.50      5.60 o 
   4   3   3      304.91      263.39      7.79 o 
   5   3   3       87.68       77.82      4.89 o 
   6   3   3     1151.68     1127.09     21.07 o 
   7   3   3      233.22      224.68      9.13 o 
   8   3   3      142.50      141.50      8.01 o 
  -8   4   3      161.76      158.78     13.01 o 
  -7   4   3      137.14      133.40     10.85 o 
  -6   4   3      508.75      517.55     19.57 o 
  -5   4   3      484.02      448.84     16.78 o 
  -4   4   3      874.18      828.99     22.57 o 
  -3   4   3       73.83       74.62      5.93 o 
   0   4   3     1706.54     1611.34     31.36 o 
   1   4   3     3577.31     3591.17     63.72 o 
   2   4   3     1038.74      910.68     22.41 o 
   3   4   3      511.15      464.57     10.64 o 
   4   4   3      431.20      400.94     12.67 o 
   5   4   3      153.83      132.15      6.36 o 
   6   4   3       91.72       77.50      5.81 o 
   7   4   3      235.37      178.91      9.61 o 
   8   4   3      108.34      106.09     12.37 o 
  -8   5   3       19.99        7.79      6.60 o 
  -7   5   3       65.00       54.76      9.42 o 
  -6   5   3       17.41       23.75      6.59 o 
  -5   5   3      108.72       96.82      8.49 o 
  -4   5   3      521.83      511.68     17.74 o 
  -3   5   3      455.42      443.22     15.34 o 
   2   5   3       57.69       56.07      5.72 o 
   3   5   3      330.25      332.54     13.57 o 
   4   5   3       35.57       28.53      3.86 o 
   5   5   3      372.53      334.66     10.62 o 
   6   5   3      398.21      381.15     12.16 o 
   7   5   3       92.23       61.15      9.78 o 
   8   5   3       64.93       56.27     10.16 o 
  -7   6   3       65.12       89.13     11.23 o 
  -6   6   3      200.95      223.17     13.95 o 
  -5   6   3      154.61      173.48     11.72 o 
  -4   6   3      102.78       99.51      8.58 o 
   5   6   3     1171.26     1094.40     31.07 o 
   6   6   3      260.32      234.49     14.18 o 
   7   6   3        5.87        0.06      5.60 o 
  -7   7   3        3.87        1.20      6.18 o 
  -6   7   3      149.87      130.83     12.07 o 
   7   7   3       69.50       69.57     10.70 o 
  -2 -11   4        5.75        1.25      7.62 o 
  -1 -11   4       75.65       76.42      8.10 o 
   0 -11   4       51.77       57.67      9.69 o 
   1 -11   4       62.10       84.19      6.32 o 
   2 -11   4       53.00       74.99     12.69 o 
  -4 -10   4      113.19      127.57     10.12 o 
  -3 -10   4      509.26      545.96     22.22 o 
  -2 -10   4      133.89      131.73      8.33 o 
  -1 -10   4      242.03      265.54     11.04 o 
   0 -10   4      419.06      455.36     20.08 o 
   1 -10   4       66.51       87.81      6.10 o 
   2 -10   4       65.15       62.29      5.33 o 
   3 -10   4       20.19       16.44      4.58 o 
   4 -10   4       17.86        5.06      5.01 o 
  -5  -9   4      158.22      162.19      9.31 o 
  -4  -9   4        2.73        2.89      4.18 o 
  -3  -9   4       78.07       92.81      8.30 o 
  -2  -9   4      208.74      221.52     13.29 o 
  -1  -9   4      243.65      257.85     15.45 o 
   0  -9   4      549.57      577.12     14.92 o 
   1  -9   4      273.75      260.15     20.28 o 
   2  -9   4      239.86      239.84      8.37 o 
   3  -9   4      277.55      291.30      8.62 o 
   4  -9   4       41.63       30.58      5.20 o 
   5  -9   4       57.02       53.42      6.70 o 
  -6  -8   4       90.04       86.69      7.89 o 
  -5  -8   4      116.48      119.58      7.86 o 
  -4  -8   4      254.68      251.16     12.83 o 
  -3  -8   4      153.65      151.98      7.84 o 
  -2  -8   4      219.35      219.34      9.01 o 
  -1  -8   4      549.10      547.13     11.10 o 
   0  -8   4      112.37      107.30      6.11 o 
   1  -8   4      145.00      153.66      7.16 o 
   2  -8   4       60.08       53.96      4.54 o 
   3  -8   4       72.17       75.58      5.85 o 
   4  -8   4       47.96       44.55      5.56 o 
   5  -8   4       65.66       67.52     20.00 o 
   6  -8   4       77.99       83.35      7.55 o 
  -7  -7   4       52.57       40.80      7.20 o 
  -6  -7   4       64.59       72.02      7.06 o 
  -5  -7   4        0.02       -2.87      3.27 o 
  -4  -7   4       17.82       14.13      7.22 o 
  -3  -7   4       43.20       36.49      4.62 o 
  -2  -7   4       16.87       21.18      5.42 o 
  -1  -7   4       50.95       53.43      5.17 o 
   0  -7   4       78.36       68.40      8.65 o 
   1  -7   4      458.48      423.56     11.18 o 
   2  -7   4     1477.75     1505.87     27.96 o 
   3  -7   4      946.77      942.02     31.28 o 
   4  -7   4      987.87     1004.94     44.36 o 
   5  -7   4      861.08      898.11     73.73 o 
   6  -7   4      100.20      104.61      7.18 o 
   7  -7   4       45.11       42.08      7.48 o 
  -7  -6   4        3.04        2.27      3.74 o 
  -6  -6   4      106.81      108.03      7.36 o 
  -5  -6   4      925.85     1007.47     76.54 o 
  -4  -6   4      280.16      273.18     18.07 o 
  -3  -6   4      223.29      208.66      7.81 o 
  -2  -6   4     1651.65     1745.95     35.63 o 
  -1  -6   4      873.15      842.41     29.64 o 
   0  -6   4      188.01      192.39      6.74 o 
   1  -6   4      632.56      597.57     12.94 o 
   2  -6   4      250.39      273.61      8.21 o 
   3  -6   4      275.23      260.66      8.00 o 
   4  -6   4        8.70        5.68      5.20 o 
   5  -6   4      183.82      219.60     12.39 o 
   6  -6   4      232.91      265.68     14.01 o 
   7  -6   4       63.08       63.04      6.78 o 
  -8  -5   4       36.80       39.50      8.43 o 
  -7  -5   4      109.38      111.53      7.09 o 
  -6  -5   4      572.23      569.87     22.90 o 
  -5  -5   4      171.12      180.25     20.19 o 
  -4  -5   4        7.34        6.70      3.27 o 
  -3  -5   4      188.99      178.07      7.85 o 
  -2  -5   4      689.15      708.17     10.62 o 
  -1  -5   4     1412.22     1376.43     17.24 o 
   0  -5   4      401.57      364.44     13.15 o 
   1  -5   4     1801.81     1842.38     38.07 o 
   2  -5   4      489.64      466.05     10.24 o 
   3  -5   4       21.16       24.19      3.13 o 
   4  -5   4       95.38      110.45      5.37 o 
   5  -5   4      383.27      412.06     10.58 o 
   6  -5   4       75.76       74.62      8.55 o 
   7  -5   4       20.08       10.96      5.60 o 
   8  -5   4       99.08      115.81     10.74 o 
  -8  -4   4       87.87      104.49     11.55 o 
  -7  -4   4       29.97       30.81      7.15 o 
  -6  -4   4        4.11        4.22      4.76 o 
  -5  -4   4      185.08      172.09     12.70 o 
  -4  -4   4      641.38      668.42     40.47 o 
  -3  -4   4      556.20      516.91     11.20 o 
  -2  -4   4     2667.53     2653.86     27.75 o 
  -1  -4   4     1703.39     1695.23     66.15 o 
   0  -4   4      520.73      525.22     15.28 o 
   1  -4   4     3176.64     3278.03     59.45 o 
   2  -4   4      513.61      576.73     10.89 o 
   3  -4   4      533.69      549.92     22.16 o 
   4  -4   4       22.18       22.42      3.09 o 
   5  -4   4       74.67       74.40      5.17 o 
   6  -4   4      169.11      153.21     10.00 o 
   7  -4   4      153.54      144.38     10.59 o 
   8  -4   4      112.09      122.61     11.31 o 
  -8  -3   4      212.52      249.21     14.68 o 
  -7  -3   4      288.80      294.50     14.65 o 
  -6  -3   4      134.22      123.32      6.28 o 
  -5  -3   4      524.63      581.00     32.26 o 
  -4  -3   4      559.53      600.51     24.95 o 
  -3  -3   4      446.10      439.34     17.06 o 
  -2  -3   4     1142.38     1188.24     31.38 o 
  -1  -3   4       78.04       69.30      3.80 o 
   0  -3   4      421.40      449.69     12.86 o 
   1  -3   4     1001.82     1053.07     15.42 o 
   2  -3   4     1438.48     1305.23     14.32 o 
   3  -3   4     1439.11     1492.22     26.24 o 
   4  -3   4     1372.07     1390.73     22.78 o 
   5  -3   4     1500.66     1634.93     31.95 o 
   6  -3   4       75.99       85.51      5.33 o 
   7  -3   4      103.70      124.15     10.47 o 
   8  -3   4        1.51       -1.13      5.49 o 
  -8  -2   4        5.65       13.07      6.47 o 
  -7  -2   4      128.71      140.11     10.29 o 
  -6  -2   4        3.87        4.46      2.66 o 
  -5  -2   4      154.91      140.32      5.65 o 
  -4  -2   4       85.64       77.49      4.04 o 
  -3  -2   4      613.63      605.65     20.37 o 
  -2  -2   4      712.42      715.36     11.70 o 
  -1  -2   4      360.69      347.93     19.20 o 
   0  -2   4     3602.70     3696.39     64.03 o 
   1  -2   4       65.78       57.95      1.93 o 
   2  -2   4      579.43      627.92      7.81 o 
   3  -2   4       84.94      110.39      5.82 o 
   4  -2   4     1154.12     1240.47     26.22 o 
   5  -2   4      517.53      504.26     11.19 o 
   6  -2   4      272.70      284.38     12.46 o 
   7  -2   4      265.22      295.45     14.74 o 
   8  -2   4      161.16      178.54     12.36 o 
  -9  -1   4       18.79       16.43      7.17 o 
  -8  -1   4      290.67      296.74     15.70 o 
  -7  -1   4      610.66      676.21     22.35 o 
  -6  -1   4      219.37      226.78      7.53 o 
  -5  -1   4      704.90      716.54     18.52 o 
  -4  -1   4     1133.44     1140.99     17.30 o 
  -3  -1   4      333.29      333.62     11.72 o 
  -2  -1   4      191.52      223.38     11.58 o 
  -1  -1   4     3964.14     4041.04     38.34 o 
   0  -1   4     2476.69     2457.49     29.41 o 
   1  -1   4     1740.85     1858.04     18.46 o 
   2  -1   4      498.59      583.62      7.56 o 
   3  -1   4      215.08      223.88      6.38 o 
   4  -1   4     1360.39     1379.27     20.67 o 
   5  -1   4       55.61       46.37      4.13 o 
   6  -1   4       85.46       75.22      4.94 o 
   7  -1   4      160.14      182.39     11.81 o 
   8  -1   4      157.77      149.19     11.47 o 
   9  -1   4       24.34       30.99      8.79 o 
  -9   0   4        9.39       -2.30      5.93 o 
  -8   0   4      188.47      190.85     13.01 o 
  -7   0   4        0.50       -3.70      4.49 o 
  -6   0   4       14.18       12.64      3.64 o 
  -5   0   4        0.60        0.53      1.46 o 
  -4   0   4      890.61      858.29     14.51 o 
  -3   0   4     3792.47     3592.23     34.53 o 
  -2   0   4      147.85      154.17      3.71 o 
  -1   0   4    15325.54    15026.41    133.42 o 
   0   0   4     1307.13     1346.94     17.31 o 
   1   0   4     1297.20     1357.11     13.81 o 
   2   0   4      365.31      400.25      9.48 o 
   3   0   4      729.37      805.21     13.04 o 
   4   0   4      698.67      703.60     19.45 o 
   5   0   4        0.60       -2.29      1.53 o 
   6   0   4      229.85      226.69      8.38 o 
   7   0   4      349.15      362.18     19.76 o 
   8   0   4      715.54      742.63     25.49 o 
   9   0   4      147.13      167.09     13.02 o 
  -9   1   4       14.45       18.55      7.17 o 
  -8   1   4      278.72      305.41     15.85 o 
  -7   1   4      620.29      639.78     22.02 o 
  -6   1   4      188.64      210.69      6.99 o 
  -5   1   4      689.52      688.91     12.88 o 
  -4   1   4     1100.40     1120.56     27.12 o 
  -3   1   4      334.27      328.94      6.59 o 
  -2   1   4      190.27      212.22      3.75 o 
  -1   1   4     3809.44     3979.85     36.89 o 
   0   1   4     2345.35     2471.69     39.04 o 
   1   1   4     1799.67     1831.96     18.40 o 
   2   1   4      493.47      584.52     11.66 o 
   3   1   4      274.12      192.49      5.87 o 
   4   1   4     1422.01     1312.39     21.03 o 
   5   1   4       46.20       41.58      5.28 o 
   6   1   4       62.85       70.17      5.12 o 
   7   1   4      184.43      154.32      7.40 o 
   8   1   4      154.31      141.26     11.99 o 
   9   1   4       27.00       26.06      8.48 o 
  -8   2   4        6.22       13.83      6.22 o 
  -7   2   4      134.30      113.46      9.89 o 
  -6   2   4        9.46       -3.83      3.35 o 
  -5   2   4      126.28      132.16      5.29 o 
  -4   2   4       75.78       78.61      6.67 o 
  -3   2   4      587.03      615.32     10.61 o 
  -2   2   4      608.75      736.69     17.48 o 
  -1   2   4      365.36      341.22      7.01 o 
   0   2   4     3701.66     3834.41     68.07 o 
   1   2   4       41.92       61.40      4.05 o 
   2   2   4      592.29      626.81     18.74 o 
   3   2   4       91.25      109.37      6.26 o 
   4   2   4     1159.66     1172.66     23.46 o 
   5   2   4      515.39      478.39     17.64 o 
   6   2   4      295.09      273.25      9.01 o 
   7   2   4      273.24      250.75      9.48 o 
   8   2   4      154.46      149.31      8.01 o 
  -8   3   4      217.43      218.94     14.36 o 
  -7   3   4      302.31      282.80     14.91 o 
  -6   3   4      126.30      126.25      9.28 o 
  -5   3   4      543.53      552.11     14.51 o 
  -4   3   4      588.30      542.92     11.31 o 
  -3   3   4      436.28      431.89      8.87 o 
  -2   3   4     1171.16     1183.27     16.84 o 
  -1   3   4       73.28       71.19      2.91 o 
   0   3   4      467.32      431.03     11.52 o 
   1   3   4     1087.73     1021.21     22.53 o 
   2   3   4     1268.34     1348.03     28.73 o 
   3   3   4     1390.26     1432.54     21.56 o 
   4   3   4     1383.49     1302.25     39.14 o 
   5   3   4     1475.91     1470.95     24.11 o 
   6   3   4       76.62       74.06      5.93 o 
   7   3   4      111.11      101.92      6.48 o 
   8   3   4        1.57       -5.20      3.47 o 
  -8   4   4       92.47       90.34     11.06 o 
  -7   4   4       28.84       23.36      7.09 o 
  -6   4   4        2.21        4.76      4.60 o 
  -5   4   4      191.76      170.07     10.47 o 
  -4   4   4      666.13      632.21     12.36 o 
  -3   4   4      570.31      485.83     15.37 o 
  -1   4   4     1704.78     1695.76     32.08 o 
   0   4   4      492.56      519.82     13.97 o 
   1   4   4     3124.12     3360.48     60.67 o 
   2   4   4      504.19      562.70     16.59 o 
   3   4   4      530.81      514.81     14.80 o 
   4   4   4       28.70       15.49      3.80 o 
   5   4   4       71.92       66.35      5.41 o 
   6   4   4      140.25      152.16      7.45 o 
   7   4   4      140.07      129.16      7.35 o 
   8   4   4      116.40      101.38      8.57 o 
  -8   5   4       39.29       32.85      8.58 o 
  -7   5   4      104.47      105.92     11.44 o 
  -6   5   4      534.58      541.78     21.15 o 
  -5   5   4      181.00      179.09     11.29 o 
  -4   5   4        9.25        8.78      3.94 o 
  -3   5   4      176.40      184.29      9.69 o 
   0   5   4      357.57      367.23     11.94 o 
   1   5   4     1765.24     1751.86     36.50 o 
   2   5   4      541.23      443.04     15.19 o 
   3   5   4       38.11       32.55      5.51 o 
   4   5   4      122.41       88.13      9.88 o 
   5   5   4      379.26      358.71     11.13 o 
   6   5   4       57.13       55.36      5.91 o 
   7   5   4       17.89       11.69      4.40 o 
   8   5   4       98.62      115.46     12.89 o 
  -7   6   4        4.05        2.50      5.71 o 
  -6   6   4      123.00      117.82     10.71 o 
  -5   6   4      943.00      920.12     28.10 o 
   2   6   4      239.30      260.24     12.26 o 
   3   6   4      264.54      259.38     12.87 o 
   4   6   4       11.57        1.23      4.20 o 
   5   6   4      202.35      181.41      8.60 o 
   6   6   4      235.34      238.10     14.47 o 
   7   6   4       68.36       56.89      9.46 o 
  -7   7   4       38.46       56.25     10.27 o 
  -6   7   4       81.14       60.94      9.77 o 
   7   7   4       41.70       29.26      8.19 o 
  -2 -11   5       38.39       39.43      6.63 o 
  -1 -11   5      209.30      215.39     10.76 o 
   0 -11   5      163.98      184.87     14.14 o 
   1 -11   5       29.11       30.82      4.48 o 
   2 -11   5        9.16        7.76      3.64 o 
  -4 -10   5        9.97       14.59      5.76 o 
  -3 -10   5       10.70       24.52      5.48 o 
  -2 -10   5       45.49       40.12      6.41 o 
  -1 -10   5      367.68      387.05     13.39 o 
   0 -10   5       84.80       96.53     11.59 o 
   1 -10   5       40.60       40.76      4.85 o 
   2 -10   5      179.62      180.10      9.80 o 
   3 -10   5       79.83       76.72      7.22 o 
   4 -10   5       47.50       49.35      6.58 o 
  -5  -9   5      122.36      137.32      9.00 o 
  -4  -9   5      439.98      491.41     20.97 o 
  -3  -9   5      238.73      238.99     10.45 o 
  -2  -9   5      511.70      527.75     31.06 o 
  -1  -9   5      121.10      119.67      7.42 o 
   0  -9   5      140.57      138.40      7.75 o 
   1  -9   5       43.09       29.14      5.17 o 
   2  -9   5       15.39       11.80      4.24 o 
   3  -9   5       25.01       23.51      5.90 o 
   4  -9   5        9.81       11.50      4.00 o 
   5  -9   5       10.17        7.93      4.48 o 
  -6  -8   5      172.61      191.60     24.95 o 
  -5  -8   5       28.52       24.77      5.28 o 
  -4  -8   5       39.33       37.99      5.74 o 
  -3  -8   5       37.85       35.20      5.19 o 
  -2  -8   5       28.24       33.26      4.84 o 
  -1  -8   5      649.15      661.79     15.96 o 
   0  -8   5      258.13      245.82      9.02 o 
   1  -8   5      518.97      502.51     13.25 o 
   2  -8   5      620.01      638.16     22.46 o 
   3  -8   5      444.44      429.09     20.27 o 
   4  -8   5      236.25      217.33     23.99 o 
   5  -8   5      213.19      225.27     17.91 o 
   6  -8   5       66.35       59.30      6.89 o 
  -7  -7   5       19.86       13.85      4.90 o 
  -6  -7   5      105.75      109.53      7.39 o 
  -5  -7   5      406.35      442.60     16.63 o 
  -4  -7   5        5.34        1.14      3.10 o 
  -3  -7   5        8.33        6.66      3.10 o 
  -2  -7   5      443.65      450.07     16.12 o 
  -1  -7   5      411.49      424.06      9.07 o 
   0  -7   5      190.99      179.78      7.55 o 
   1  -7   5      547.33      537.45     21.88 o 
   2  -7   5       47.71       58.65      4.32 o 
   3  -7   5       79.89       69.78      5.33 o 
   4  -7   5      155.52      141.17      6.83 o 
   5  -7   5      187.20      211.15     12.34 o 
   6  -7   5      224.98      249.52     24.14 o 
   7  -7   5       71.83       60.36     10.12 o 
  -7  -6   5       47.06       36.62      6.12 o 
  -6  -6   5       51.56       59.86     10.25 o 
  -5  -6   5       52.72       58.09     11.40 o 
  -4  -6   5       16.23       15.08      5.37 o 
  -3  -6   5       86.32       78.84      5.17 o 
  -2  -6   5      276.66      256.59     11.96 o 
  -1  -6   5      817.24      781.16     12.32 o 
   0  -6   5      626.58      607.41     13.04 o 
   1  -6   5      641.33      638.78     19.64 o 
   2  -6   5     1933.52     1949.75     28.77 o 
   3  -6   5      211.12      227.48     15.50 o 
   4  -6   5      428.56      444.83     11.39 o 
   5  -6   5      634.35      684.70     21.59 o 
   6  -6   5       82.09       67.15      8.60 o 
   7  -6   5       48.57       52.22      8.26 o 
  -8  -5   5        4.57       -2.91      5.49 o 
  -7  -5   5       12.52        7.29      3.82 o 
  -6  -5   5       36.18       49.89     12.24 o 
  -5  -5   5     1039.81     1106.60     67.90 o 
  -4  -5   5      351.50      364.68     10.39 o 
  -3  -5   5      575.13      594.32     30.20 o 
  -2  -5   5     1863.88     1897.95     21.95 o 
  -1  -5   5     1286.18     1395.99     22.04 o 
   0  -5   5      484.65      493.82     16.04 o 
   1  -5   5      189.54      196.13      9.57 o 
   2  -5   5      778.91      767.34     14.15 o 
   3  -5   5      543.42      546.57     17.78 o 
   4  -5   5       23.30       24.57      3.47 o 
   5  -5   5      168.12      172.92      7.13 o 
   6  -5   5      169.76      189.44     11.56 o 
   7  -5   5      144.57      138.22     10.59 o 
   8  -5   5       96.06      111.91     11.21 o 
  -8  -4   5       62.00       77.33     10.74 o 
  -7  -4   5      277.00      330.41     15.67 o 
  -6  -4   5      609.33      616.11     37.07 o 
  -5  -4   5      140.04      134.04     13.07 o 
  -4  -4   5      583.08      600.30     43.85 o 
  -3  -4   5       40.98       35.91      4.81 o 
  -2  -4   5     1479.89     1536.00     22.92 o 
  -1  -4   5      787.24      751.25     13.58 o 
   0  -4   5      996.97      996.05     23.96 o 
   1  -4   5      449.89      523.55     10.26 o 
   2  -4   5     1943.46     1924.26     26.43 o 
   3  -4   5       75.07       66.11      4.03 o 
   4  -4   5      606.15      615.49     12.59 o 
   5  -4   5       60.25       63.72      4.76 o 
   6  -4   5      233.29      233.26     12.10 o 
   7  -4   5      177.18      138.08     10.50 o 
   8  -4   5       27.82       27.66      7.30 o 
  -8  -3   5       79.87       94.20      9.48 o 
  -7  -3   5      100.52      122.50     10.13 o 
  -6  -3   5      123.96      129.98      6.38 o 
  -5  -3   5      161.68      166.94      6.61 o 
  -4  -3   5      437.74      451.57     10.34 o 
  -3  -3   5      470.24      476.41     25.41 o 
  -2  -3   5       70.55       87.80      4.22 o 
  -1  -3   5     1767.20     1922.29     25.93 o 
   0  -3   5      789.94      785.70     19.37 o 
   1  -3   5      152.40      120.99      5.99 o 
   2  -3   5      222.99      205.96      4.20 o 
   3  -3   5      905.10      954.38     22.23 o 
   4  -3   5     1414.06     1481.41     22.37 o 
   5  -3   5      690.40      696.30     13.98 o 
   6  -3   5      575.19      588.24     13.57 o 
   7  -3   5      189.20      199.92     12.11 o 
   8  -3   5       36.47       40.03      7.97 o 
  -8  -2   5      151.91      171.12     12.37 o 
  -7  -2   5      334.56      349.37     10.49 o 
  -6  -2   5      108.95      103.55      5.65 o 
  -5  -2   5       85.25       88.66      4.76 o 
  -4  -2   5      283.32      293.72      7.65 o 
  -3  -2   5      467.62      518.36     10.01 o 
  -2  -2   5      373.67      393.55     10.43 o 
  -1  -2   5      896.46      851.73     12.92 o 
   0  -2   5     1071.34     1013.59     14.95 o 
   1  -2   5     1680.76     1665.53     17.15 o 
   2  -2   5      881.19      828.35     11.54 o 
   3  -2   5     2085.81     2096.65     37.33 o 
   4  -2   5     1503.62     1559.18     23.32 o 
   5  -2   5      438.89      434.75     10.62 o 
   6  -2   5      102.68      107.16      5.81 o 
   7  -2   5       67.12       53.45      7.91 o 
   8  -2   5      231.81      274.25     15.22 o 
  -8  -1   5       25.98       26.46      7.06 o 
  -7  -1   5       68.19       82.84      9.24 o 
  -6  -1   5      106.34      116.46      7.35 o 
  -5  -1   5      122.68      115.35      5.97 o 
  -4  -1   5     1641.51     1671.83     19.03 o 
  -3  -1   5       68.61       55.63      3.36 o 
  -2  -1   5      389.74      410.55      6.34 o 
  -1  -1   5      513.98      584.10     23.77 o 
   0  -1   5     2303.69     2468.05     23.90 o 
   1  -1   5      359.96      372.53      5.18 o 
   2  -1   5     1403.18     1509.16     18.53 o 
   3  -1   5       60.03       59.14      3.27 o 
   4  -1   5     1157.84     1216.83     19.06 o 
   5  -1   5      631.42      672.88     13.58 o 
   6  -1   5       35.19       53.33      5.86 o 
   7  -1   5      273.62      256.05      9.22 o 
   8  -1   5      644.14      707.13     24.65 o 
  -8   0   5      178.38      200.93     12.93 o 
  -7   0   5      208.41      209.40     12.20 o 
  -6   0   5      345.41      335.73      9.19 o 
  -5   0   5      337.11      335.51      8.67 o 
  -4   0   5       99.29      106.83      3.49 o 
  -3   0   5     2327.40     2332.73     48.31 o 
  -2   0   5      101.88      106.40      2.86 o 
  -1   0   5     2228.03     2160.38     21.34 o 
   0   0   5      609.66      623.77     10.02 o 
   1   0   5     1130.47     1162.97     32.14 o 
   2   0   5       12.43       14.67      1.83 o 
   3   0   5      264.32      242.71      6.23 o 
   4   0   5       26.31       41.38      3.57 o 
   5   0   5       11.09        9.18      2.57 o 
   6   0   5       88.68       93.49      5.41 o 
   7   0   5        2.00        3.20      3.14 o 
   8   0   5        0.20        3.18      5.25 o 
  -8   1   5       26.43       26.16      7.00 o 
  -7   1   5       79.72       90.08      8.72 o 
  -6   1   5      109.62      107.66      6.26 o 
  -5   1   5      111.51      114.27      5.11 o 
  -4   1   5     1633.78     1641.93     18.08 o 
  -3   1   5       71.05       52.50      2.24 o 
  -2   1   5      466.33      411.04      6.01 o 
  -1   1   5      604.96      540.55      7.03 o 
   0   1   5     2425.52     2413.32     29.78 o 
   1   1   5      379.03      374.92      9.95 o 
   2   1   5     1392.35     1510.83     20.29 o 
   3   1   5       62.14       61.09      3.23 o 
   4   1   5     1129.46     1156.94     18.53 o 
   5   1   5      648.10      618.23     13.08 o 
   6   1   5       53.05       44.25      7.33 o 
   7   1   5      238.00      247.66      9.47 o 
   8   1   5      645.02      644.93     20.70 o 
  -8   2   5      161.37      165.46     12.46 o 
  -7   2   5      354.06      311.47     15.26 o 
  -6   2   5       96.15       98.64      8.28 o 
  -5   2   5       88.10       86.31      6.75 o 
  -4   2   5      289.42      278.04      9.87 o 
  -3   2   5      475.89      503.08      9.74 o 
  -2   2   5      356.89      385.39     11.59 o 
  -1   2   5      857.18      861.50     13.61 o 
   0   2   5      986.60     1037.27     44.06 o 
   1   2   5     1647.84     1629.42     32.41 o 
   2   2   5      750.30      816.27     13.18 o 
   3   2   5     2167.17     2052.55     37.59 o 
   4   2   5     1529.99     1512.67     23.02 o 
   5   2   5      402.72      395.57     10.33 o 
   6   2   5       98.99       97.96      5.67 o 
   7   2   5       70.75       68.51      6.29 o 
   8   2   5      231.06      240.97     13.21 o 
  -8   3   5       79.53       73.07      9.92 o 
  -7   3   5      101.14      102.49     11.08 o 
  -6   3   5      135.83      135.21      9.81 o 
  -5   3   5      156.62      152.73      6.09 o 
  -4   3   5      499.21      426.34     13.53 o 
  -3   3   5      502.47      463.10      9.59 o 
  -2   3   5      109.95       81.62      3.49 o 
  -1   3   5     1895.17     1972.39     25.18 o 
   0   3   5      803.33      808.10     18.58 o 
   1   3   5      129.33      127.86      6.74 o 
   2   3   5      226.68      205.05      9.07 o 
   3   3   5      880.95      925.97     20.47 o 
   4   3   5     1387.94     1383.40     22.17 o 
   5   3   5      676.07      639.60     14.14 o 
   6   3   5      498.34      572.20     14.08 o 
   7   3   5      187.27      192.98      8.56 o 
   8   3   5       31.23       29.87      6.89 o 
  -8   4   5       71.98       54.56      9.81 o 
  -7   4   5      294.04      316.98     16.45 o 
  -6   4   5      596.86      574.41     20.94 o 
  -5   4   5      167.43      132.11      6.00 o 
  -4   4   5      599.96      561.68     11.86 o 
  -3   4   5       37.45       33.59      5.93 o 
  -1   4   5      744.92      771.25     17.29 o 
   0   4   5     1011.20     1008.96     22.70 o 
   1   4   5      554.87      519.41     15.44 o 
   2   4   5     1785.28     1863.02     38.98 o 
   3   4   5       56.25       57.99      6.04 o 
   4   4   5      613.54      583.20     13.17 o 
   5   4   5       53.32       47.72      4.76 o 
   6   4   5      248.49      228.56      9.16 o 
   7   4   5      183.00      153.32      8.04 o 
   8   4   5       29.24       20.87      5.47 o 
  -8   5   5        4.55        7.71      6.51 o 
  -7   5   5       14.73        8.57      5.87 o 
  -6   5   5       50.79       40.73      7.84 o 
  -5   5   5     1053.21     1033.54     28.83 o 
  -4   5   5      349.55      333.59     14.21 o 
   0   5   5      522.22      508.41     14.91 o 
   1   5   5      178.71      173.99      8.93 o 
   2   5   5      770.34      766.77     21.64 o 
   3   5   5      515.74      504.07     17.54 o 
   4   5   5       21.75       18.23      5.26 o 
   5   5   5      144.70      147.02      7.48 o 
   6   5   5      158.63      165.74      8.25 o 
   7   5   5      145.79      136.22      7.95 o 
   8   5   5       99.27       95.66      8.52 o 
  -7   6   5       36.25       46.23      9.07 o 
  -6   6   5       53.65       73.23      9.92 o 
  -5   6   5       59.59       53.15      8.61 o 
   1   6   5      635.33      667.38     19.90 o 
   2   6   5     2014.77     1870.04     41.57 o 
   3   6   5      241.41      197.87     11.37 o 
   4   6   5      414.58      391.31     16.77 o 
   5   6   5      612.73      586.89     22.03 o 
   6   6   5       77.85       69.68      6.86 o 
   7   6   5       47.62       54.98      6.75 o 
  -7   7   5       22.48       10.45      7.14 o 
  -6   7   5      111.94       98.80     11.81 o 
  -1 -11   6        2.09       -4.39      4.11 o 
   0 -11   6       79.14       89.82     11.69 o 
   1 -11   6       61.77       80.37      7.89 o 
  -3 -10   6      229.46      239.29     32.78 o 
  -2 -10   6       34.30       37.06      6.30 o 
  -1 -10   6       54.14       56.97     11.18 o 
   0 -10   6       23.34       23.46      7.26 o 
   1 -10   6       33.67       29.06      4.14 o 
   2 -10   6       25.21       26.78      6.09 o 
   3 -10   6       27.23       28.74      4.24 o 
  -5  -9   6        2.30        9.60      4.93 o 
  -4  -9   6       54.29       64.31      7.02 o 
  -3  -9   6      114.59      116.72      7.72 o 
  -2  -9   6      280.44      276.07     11.08 o 
  -1  -9   6      313.83      318.16     11.47 o 
   0  -9   6      433.34      409.42     12.50 o 
   1  -9   6       48.40       41.71      4.49 o 
   2  -9   6      124.22      131.15      6.07 o 
   3  -9   6       40.68       38.58      5.44 o 
   4  -9   6       17.03       14.48      4.44 o 
   5  -9   6       32.53       32.62      5.63 o 
  -6  -8   6       60.31       70.92      8.29 o 
  -5  -8   6      231.02      273.33     13.59 o 
  -4  -8   6       32.60       41.75      5.79 o 
  -3  -8   6       74.95       70.13      6.42 o 
  -2  -8   6       95.64       95.01     17.20 o 
  -1  -8   6      191.61      181.25      8.27 o 
   0  -8   6       69.98       73.19      5.53 o 
   1  -8   6       71.57       65.24      4.85 o 
   2  -8   6      127.44      114.11      5.38 o 
   3  -8   6       30.74       34.64      3.99 o 
   4  -8   6      154.28      141.01     12.31 o 
   5  -8   6      196.91      197.20      9.37 o 
   6  -8   6       61.23       74.04      7.33 o 
  -6  -7   6       47.92       48.38      6.61 o 
  -5  -7   6       14.77       14.58      4.56 o 
  -4  -7   6        3.33       -1.19      3.01 o 
  -3  -7   6      265.24      270.24      9.98 o 
  -2  -7   6       69.66       72.80      5.63 o 
  -1  -7   6      569.14      588.24     11.06 o 
   0  -7   6      252.74      244.02      8.42 o 
   1  -7   6     1086.31     1079.88     20.07 o 
   2  -7   6     1831.46     1873.35     29.23 o 
   3  -7   6      130.33      135.60      7.94 o 
   4  -7   6      211.96      213.75      8.36 o 
   5  -7   6       63.83       95.78     10.01 o 
   6  -7   6       32.79       28.38      7.27 o 
  -7  -6   6       10.89        7.53      4.59 o 
  -6  -6   6      155.14      168.11      8.49 o 
  -5  -6   6      281.92      314.41     10.72 o 
  -4  -6   6      135.19      135.84      6.93 o 
  -3  -6   6      111.23      114.75      7.78 o 
  -2  -6   6      605.46      593.08     13.64 o 
  -1  -6   6      352.66      361.50      7.87 o 
   0  -6   6      215.99      209.32     11.00 o 
   1  -6   6      337.58      347.30      9.63 o 
   2  -6   6      443.58      432.92     10.83 o 
   3  -6   6      680.20      674.67     14.24 o 
   4  -6   6      314.72      325.58      9.88 o 
   5  -6   6      115.70      143.09      6.98 o 
   6  -6   6      574.14      633.89     21.70 o 
   7  -6   6       59.18       67.65      9.63 o 
  -7  -5   6       99.82       98.16     10.82 o 
  -6  -5   6       89.06       87.86      6.85 o 
  -5  -5   6       58.37       68.19     18.81 o 
  -4  -5   6      149.77      139.24      8.37 o 
  -3  -5   6       28.05       25.71      8.31 o 
  -2  -5   6      333.70      307.62      8.88 o 
  -1  -5   6      958.23      902.78     16.45 o 
   0  -5   6       94.91       93.58      7.21 o 
   1  -5   6       83.02       78.04      4.30 o 
   2  -5   6      136.65      131.14      5.70 o 
   3  -5   6      239.92      264.24      7.97 o 
   4  -5   6       52.80       46.76      4.51 o 
   5  -5   6      561.86      561.07     16.60 o 
   6  -5   6       48.91       46.83      7.32 o 
   7  -5   6        1.70       -1.60      4.38 o 
  -8  -4   6       55.86       56.66      6.57 o 
  -7  -4   6       52.50       69.78      9.02 o 
  -6  -4   6      166.79      181.20      7.96 o 
  -5  -4   6      769.81      818.75     16.54 o 
  -4  -4   6     1287.17     1336.29     55.07 o 
  -3  -4   6      699.56      745.17     33.68 o 
  -2  -4   6      893.87      917.71     15.93 o 
  -1  -4   6      193.26      193.85      6.24 o 
   0  -4   6      202.11      186.67      9.25 o 
   1  -4   6       87.18       80.88      4.02 o 
   2  -4   6       86.08       88.42      3.17 o 
   3  -4   6      413.72      411.63      9.64 o 
   4  -4   6       44.59       40.39      7.72 o 
   5  -4   6      107.94       89.49      5.37 o 
   6  -4   6      698.68      762.88     16.26 o 
   7  -4   6      148.79      161.88     11.34 o 
   8  -4   6       41.69       43.75      8.49 o 
  -8  -3   6       88.03      101.29     10.03 o 
  -7  -3   6      197.61      218.01     13.41 o 
  -6  -3   6       43.80       50.06      7.50 o 
  -5  -3   6       20.47       22.28      3.42 o 
  -4  -3   6      399.69      402.92     10.66 o 
  -3  -3   6      502.55      542.66     17.54 o 
  -2  -3   6      146.61      158.78      8.76 o 
  -1  -3   6     1189.09     1263.78     26.96 o 
   0  -3   6     2004.37     1961.32     39.17 o 
   1  -3   6     2871.83     2832.50     28.31 o 
   2  -3   6     2501.96     2545.78     31.80 o 
   3  -3   6     1150.13     1181.57     13.79 o 
   4  -3   6      259.28      288.82      8.10 o 
   5  -3   6      274.50      279.13      8.93 o 
   6  -3   6      295.50      319.97     11.69 o 
   7  -3   6      156.56      154.82     11.02 o 
   8  -3   6      101.45      101.89     10.26 o 
  -8  -2   6       22.05       14.11      6.57 o 
  -7  -2   6       97.20      102.03      6.41 o 
  -6  -2   6      108.04      118.60      7.20 o 
  -5  -2   6       97.32       73.22      3.79 o 
  -4  -2   6      493.95      517.37      9.02 o 
  -3  -2   6      366.26      387.94      7.13 o 
  -2  -2   6      277.99      248.57      5.16 o 
  -1  -2   6     2658.11     2851.40     28.53 o 
   0  -2   6     2112.71     2140.88     27.92 o 
   1  -2   6      523.02      553.21      7.41 o 
   2  -2   6       70.31       68.22      2.52 o 
   3  -2   6      750.76      772.99     12.81 o 
   4  -2   6     1236.84     1279.08     20.10 o 
   5  -2   6      510.54      518.45     17.83 o 
   6  -2   6      254.30      254.84      8.79 o 
   7  -2   6       52.53       58.80      5.72 o 
   8  -2   6      251.45      243.29     14.36 o 
  -8  -1   6       87.96       89.83     10.18 o 
  -7  -1   6      212.21      219.86      8.43 o 
  -6  -1   6      139.51      132.41      6.27 o 
  -5  -1   6       57.44       56.13      4.53 o 
  -4  -1   6       89.71       78.47      3.50 o 
  -3  -1   6      102.86      104.10      3.55 o 
  -2  -1   6      793.31      728.35      9.61 o 
  -1  -1   6      492.63      479.75     10.69 o 
   0  -1   6     2951.58     2977.81     29.11 o 
   1  -1   6     1552.39     1644.77     18.88 o 
   2  -1   6      908.60      935.12     11.05 o 
   3  -1   6      892.89      920.99     11.34 o 
   4  -1   6      208.05      219.71      6.82 o 
   5  -1   6      322.38      286.90      8.60 o 
   6  -1   6      177.04      169.28      7.08 o 
   7  -1   6       58.71       58.59      5.88 o 
   8  -1   6       76.80       94.46     10.71 o 
  -8   0   6        9.33        5.34      5.57 o 
  -7   0   6      343.42      324.77     15.08 o 
  -6   0   6      453.04      449.25     11.08 o 
  -5   0   6      185.42      185.65      6.63 o 
  -4   0   6     1930.55     1925.43     21.24 o 
  -3   0   6     4432.86     4366.82     41.92 o 
  -2   0   6      724.71      710.82      9.28 o 
  -1   0   6       79.63       76.03      2.30 o 
   0   0   6       86.11       89.70      3.63 o 
   1   0   6       12.40       13.69      1.95 o 
   2   0   6       83.64      105.57      2.83 o 
   3   0   6     1404.63     1592.11     22.36 o 
   4   0   6      808.10      810.04     14.53 o 
   5   0   6      491.43      487.81     11.36 o 
   6   0   6        0.92       -3.41      2.52 o 
   7   0   6     1272.31     1332.03     24.21 o 
   8   0   6      339.94      387.88     18.06 o 
  -8   1   6       88.48       92.53     10.33 o 
  -7   1   6      212.36      206.63     12.42 o 
  -6   1   6      122.93      130.97      7.01 o 
  -5   1   6       55.24       64.22      7.05 o 
  -4   1   6       84.26       74.97      4.51 o 
  -3   1   6      109.76      105.33      6.14 o 
  -2   1   6      802.65      728.53      9.38 o 
  -1   1   6      475.46      489.57      8.73 o 
   0   1   6     2926.06     3052.56     45.72 o 
   1   1   6     1665.02     1607.17     21.96 o 
   2   1   6      928.56      912.39     13.90 o 
   3   1   6     1019.36      916.66     46.55 o 
   4   1   6      218.94      207.78      6.62 o 
   5   1   6      299.73      284.71      8.58 o 
   6   1   6      179.35      178.86      7.37 o 
   7   1   6       57.45       56.33      5.90 o 
   8   1   6       81.86       83.46      7.20 o 
  -8   2   6       21.41       25.15      7.41 o 
  -7   2   6      105.73      108.93      9.68 o 
  -6   2   6      101.42      109.84      5.72 o 
  -5   2   6       69.39       75.24      4.53 o 
  -4   2   6      555.33      503.80     10.69 o 
  -3   2   6      407.81      374.73      6.08 o 
  -2   2   6      227.35      234.23      4.70 o 
  -1   2   6     2836.73     2851.94     65.30 o 
   0   2   6     2165.92     2179.00     63.98 o 
   1   2   6      531.89      534.82     13.45 o 
   2   2   6       69.51       74.78      3.52 o 
   3   2   6      698.48      761.12     21.07 o 
   4   2   6     1247.36     1221.35     19.85 o 
   5   2   6      484.21      467.15     11.45 o 
   6   2   6      222.86      232.08      8.58 o 
   7   2   6       63.09       64.04     12.99 o 
   8   2   6      225.33      218.98      9.98 o 
  -8   3   6      100.63      107.64     10.50 o 
  -7   3   6      208.78      190.78     12.87 o 
  -6   3   6       44.23       37.42      6.82 o 
  -5   3   6       20.17       21.49      3.44 o 
  -4   3   6      402.51      392.96      9.47 o 
  -3   3   6      531.70      530.52     10.73 o 
  -2   3   6      164.32      151.17      3.79 o 
  -1   3   6     1122.94     1250.99     44.46 o 
   0   3   6     2009.95     1997.92     38.33 o 
   1   3   6     2804.25     2895.14     53.51 o 
   2   3   6     2470.46     2400.12     47.69 o 
   3   3   6     1143.81     1134.84     18.69 o 
   4   3   6      282.73      264.69      8.17 o 
   5   3   6      268.46      260.94      8.68 o 
   6   3   6      299.49      282.60      9.80 o 
   7   3   6      151.70      142.57      8.67 o 
   8   3   6       99.32       81.30     12.57 o 
  -8   4   6       55.56       59.24      9.51 o 
  -7   4   6       62.72       53.94      8.96 o 
  -6   4   6      202.60      172.27     11.64 o 
  -5   4   6      831.90      784.45     15.61 o 
  -4   4   6     1338.09     1274.77     20.67 o 
  -3   4   6      701.17      706.78     13.49 o 
  -2   4   6      918.47      891.84     14.15 o 
  -1   4   6      203.61      191.48      7.71 o 
   0   4   6      198.05      193.38      8.52 o 
   1   4   6       95.67       73.19      5.92 o 
   2   4   6       85.35       87.51      6.76 o 
   3   4   6      391.72      381.32     14.56 o 
   4   4   6       44.13       36.37      7.66 o 
   5   4   6       81.74       91.33      5.81 o 
   6   4   6      660.92      643.72     15.67 o 
   7   4   6      159.50      156.53      8.12 o 
   8   4   6       43.34       37.08      8.79 o 
  -7   5   6      101.18       99.59     11.32 o 
  -6   5   6       77.49       97.26     10.44 o 
  -5   5   6       65.84       69.89      8.32 o 
  -4   5   6      146.75      128.98      8.98 o 
  -1   5   6      939.35      898.66     20.94 o 
   0   5   6       75.76       84.36      6.22 o 
   1   5   6      112.73       65.75      5.92 o 
   2   5   6      137.11      134.69      8.67 o 
   3   5   6      284.00      237.66     11.90 o 
   4   5   6       44.91       35.04      6.83 o 
   5   5   6      533.30      522.55     16.02 o 
   6   5   6       46.16       45.59      5.69 o 
   7   5   6        1.80       -6.35      4.23 o 
  -7   6   6       15.11        5.66      6.80 o 
  -6   6   6      157.74      175.85     13.04 o 
  -5   6   6      275.07      280.37     14.93 o 
   0   6   6      240.35      223.19     10.18 o 
   1   6   6      351.09      347.07     13.95 o 
   2   6   6      429.82      414.51     16.20 o 
   3   6   6      658.92      649.15     21.71 o 
   4   6   6      297.08      259.46     13.86 o 
   5   6   6      136.24      110.18      9.97 o 
   6   6   6      579.02      531.84     15.93 o 
   7   6   6       57.28       64.69      7.17 o 
  -6   7   6       50.08       46.65      8.98 o 
   2   7   6     1900.06     1810.47     42.67 o 
   3   7   6      142.39      116.11      9.86 o 
   4   7   6      182.62      170.39     12.01 o 
   5   7   6       71.90       56.45      9.11 o 
   6   7   6       31.99       39.44      8.70 o 
  -3 -10   7       53.84       64.48      9.36 o 
  -2 -10   7       34.21       35.08      5.93 o 
  -1 -10   7       37.15       47.51      6.50 o 
   0 -10   7       30.17       22.28      7.76 o 
   1 -10   7       52.30       46.89      4.90 o 
   2 -10   7       57.07       62.45      6.83 o 
   3 -10   7      119.59      127.42      8.63 o 
  -4  -9   7      189.79      213.51     19.81 o 
  -3  -9   7      229.42      260.22     11.06 o 
  -2  -9   7        8.27        5.60      4.47 o 
  -1  -9   7       44.15       40.36      8.53 o 
   0  -9   7       88.06       93.76     11.06 o 
   1  -9   7       12.09        9.67      3.04 o 
   2  -9   7       56.47       48.14      4.65 o 
   3  -9   7       78.68       70.39      5.47 o 
   4  -9   7      110.69       89.25      7.63 o 
  -5  -8   7        6.55        3.49      4.15 o 
  -4  -8   7       12.99       10.74      4.29 o 
  -3  -8   7       30.30       27.91      5.10 o 
  -2  -8   7       32.46       32.47      5.28 o 
  -1  -8   7      139.57      157.38     14.45 o 
   0  -8   7      370.38      338.98     10.82 o 
   1  -8   7      154.03      142.40      8.40 o 
   2  -8   7      214.55      192.78      6.82 o 
   3  -8   7        7.80        6.60      3.51 o 
   4  -8   7        2.41       -0.71      4.79 o 
   5  -8   7       37.71       39.21      8.06 o 
  -6  -7   7        7.34       16.42      7.94 o 
  -5  -7   7       91.25      100.41      7.45 o 
  -4  -7   7       16.09       18.25      6.98 o 
  -3  -7   7      127.15      127.37      7.51 o 
  -2  -7   7      226.36      229.14      8.88 o 
  -1  -7   7      231.69      221.39      8.57 o 
   0  -7   7      239.37      225.61     12.55 o 
   1  -7   7      245.29      247.86     15.00 o 
   2  -7   7      109.04      121.42      6.40 o 
   3  -7   7      633.00      654.51     29.31 o 
   4  -7   7       95.13      100.99      6.20 o 
   5  -7   7      222.55      228.21     12.87 o 
   6  -7   7      225.69      237.93     13.95 o 
  -7  -6   7       41.37       44.32      9.13 o 
  -6  -6   7      112.81      117.39      7.28 o 
  -5  -6   7        9.15        3.81      3.60 o 
  -4  -6   7       53.72       50.36     10.74 o 
  -3  -6   7      163.98      151.60      9.70 o 
  -2  -6   7      150.89      147.72      6.66 o 
  -1  -6   7      264.41      285.53     19.65 o 
   0  -6   7      108.37      116.74      8.75 o 
   1  -6   7     1280.22     1332.53     22.13 o 
   2  -6   7      172.46      183.93      7.10 o 
   3  -6   7      130.29      112.22     14.61 o 
   4  -6   7      197.37      203.96      8.03 o 
   5  -6   7      180.59      194.05      8.12 o 
   6  -6   7       43.33       41.65      7.67 o 
  -7  -5   7       17.27        6.16      6.45 o 
  -6  -5   7      136.87      131.86     19.36 o 
  -5  -5   7      544.05      572.57     32.89 o 
  -4  -5   7      376.39      419.35     23.65 o 
  -3  -5   7      290.99      278.14      8.89 o 
  -2  -5   7      627.51      660.12     13.86 o 
  -1  -5   7      540.89      526.51     11.86 o 
   0  -5   7      360.65      364.37     14.35 o 
   1  -5   7       18.19       16.13      4.73 o 
   2  -5   7       11.02       11.37      2.59 o 
   3  -5   7      174.54      176.03      6.74 o 
   4  -5   7      112.81      110.11      5.84 o 
   5  -5   7      175.09      192.86     10.67 o 
   6  -5   7      452.40      472.07     17.79 o 
   7  -5   7       80.92       69.31      9.01 o 
  -7  -4   7      104.60      108.36      7.08 o 
  -6  -4   7       13.75       10.28      4.82 o 
  -5  -4   7      219.52      227.55     14.73 o 
  -4  -4   7      247.99      257.81      8.48 o 
  -3  -4   7      252.12      274.28      8.25 o 
  -2  -4   7      177.09      149.96      5.81 o 
  -1  -4   7      636.03      605.64     12.14 o 
   0  -4   7       75.29       72.40      6.28 o 
   1  -4   7      538.53      520.48      8.66 o 
   2  -4   7     1207.74     1235.29     27.10 o 
   3  -4   7      215.96      220.63      7.05 o 
   4  -4   7      244.04      258.79      8.00 o 
   5  -4   7      409.80      430.08     11.25 o 
   6  -4   7       51.29       52.63      5.46 o 
   7  -4   7       73.07       56.24      8.17 o 
  -8  -3   7       38.95       41.71      8.25 o 
  -7  -3   7      159.16      196.79     16.43 o 
  -6  -3   7        8.17        7.54      3.42 o 
  -5  -3   7      299.96      311.47     11.53 o 
  -4  -3   7      899.02      942.93     18.48 o 
  -3  -3   7      672.81      682.62     12.99 o 
  -2  -3   7      697.10      624.96     17.16 o 
  -1  -3   7       13.38       10.80      3.46 o 
   0  -3   7      237.26      237.20      6.85 o 
   1  -3   7      164.78      153.42      5.71 o 
   2  -3   7      423.43      425.88      7.28 o 
   3  -3   7     1063.53     1088.74     17.54 o 
   4  -3   7      289.66      289.64      8.31 o 
   5  -3   7     1006.98     1047.40     18.85 o 
   6  -3   7      233.84      252.97      9.16 o 
   7  -3   7       55.62       43.20      7.43 o 
   8  -3   7       87.41       76.84     10.32 o 
  -8  -2   7       29.42       30.40      7.79 o 
  -7  -2   7       28.15       29.40      4.69 o 
  -6  -2   7      147.00      135.74      6.69 o 
  -5  -2   7       14.19       12.87      3.11 o 
  -4  -2   7      375.63      354.76      7.41 o 
  -3  -2   7      221.27      224.70      5.58 o 
  -2  -2   7       64.23       57.08      2.74 o 
  -1  -2   7     1489.06     1512.48     17.18 o 
   0  -2   7     1801.89     1752.92     19.03 o 
   1  -2   7     3629.10     3722.69     51.88 o 
   2  -2   7     2105.80     2141.48     22.11 o 
   3  -2   7     1901.25     2020.87     24.98 o 
   4  -2   7      100.26      103.25      5.10 o 
   5  -2   7      309.91      316.68      9.18 o 
   6  -2   7        7.41        3.55      3.17 o 
   7  -2   7      123.10      136.44      7.27 o 
   8  -2   7       97.65      127.36     10.89 o 
  -8  -1   7        0.38        1.90      5.17 o 
  -7  -1   7      409.29      422.28     11.83 o 
  -6  -1   7      183.65      171.60      7.04 o 
  -5  -1   7      320.80      290.20     15.75 o 
  -4  -1   7     1043.34     1078.47     18.46 o 
  -3  -1   7     2030.80     2052.12     22.52 o 
  -2  -1   7      588.02      619.52      8.82 o 
  -1  -1   7     1651.28     1771.68     23.25 o 
   0  -1   7      738.24      736.75     11.20 o 
   1  -1   7      368.15      336.38      7.64 o 
   2  -1   7      186.24      183.80      4.97 o 
   3  -1   7       23.95       23.37      3.16 o 
   4  -1   7     1122.04     1156.16     18.80 o 
   5  -1   7      590.75      614.41     13.31 o 
   6  -1   7      185.64      170.72      7.35 o 
   7  -1   7      526.11      593.57     14.87 o 
   8  -1   7      132.31      158.94     12.08 o 
  -8   0   7       82.09      100.87      9.91 o 
  -7   0   7      123.88      129.94     10.03 o 
  -6   0   7        0.25       -3.74      2.50 o 
  -5   0   7      198.26      188.96     10.58 o 
  -4   0   7      203.59      213.33      6.07 o 
  -3   0   7     4790.20     4734.84     45.55 o 
  -2   0   7      517.29      553.72      8.10 o 
  -1   0   7      196.66      184.07      3.75 o 
   0   0   7     6376.44     6717.10     76.60 o 
   1   0   7     2535.09     2607.73     54.52 o 
   2   0   7      403.44      415.48      7.18 o 
   3   0   7      466.75      438.52      9.03 o 
   4   0   7     1055.49     1060.20     29.18 o 
   5   0   7      109.84      111.58      5.57 o 
   6   0   7      317.93      299.03      9.52 o 
   7   0   7       77.09       75.28     14.30 o 
   8   0   7      139.92      144.84      8.92 o 
  -8   1   7        0.47       -3.76      4.87 o 
  -7   1   7      409.59      397.76     16.95 o 
  -6   1   7      168.99      170.26      7.01 o 
  -5   1   7      277.61      295.78     10.24 o 
  -4   1   7     1096.58     1056.24     31.22 o 
  -3   1   7     2081.28     2073.84     22.18 o 
  -2   1   7      650.34      621.86      8.68 o 
  -1   1   7     1758.51     1749.09     33.20 o 
   0   1   7      751.82      755.63     12.84 o 
   1   1   7      368.12      336.38      7.82 o 
   2   1   7      177.71      178.24      4.90 o 
   3   1   7       16.95       32.39      2.92 o 
   4   1   7     1123.57     1147.97     18.82 o 
   5   1   7      585.05      566.20     12.71 o 
   6   1   7      192.02      173.63      7.45 o 
   7   1   7      528.19      544.34     14.26 o 
   8   1   7      134.05      140.94      8.05 o 
  -8   2   7       33.28       30.99      8.00 o 
  -7   2   7       33.97       23.46      7.01 o 
  -6   2   7      134.76      138.36      6.43 o 
  -5   2   7       11.32       13.67      3.04 o 
  -4   2   7      376.88      367.21      9.23 o 
  -3   2   7      213.41      225.89      6.45 o 
  -2   2   7       65.34       54.52      2.47 o 
  -1   2   7     1427.48     1553.59     48.60 o 
   0   2   7     1818.61     1785.72     24.39 o 
   1   2   7     3600.00     3712.31     45.54 o 
   2   2   7     2085.58     2062.94     42.44 o 
   3   2   7     1922.08     1961.00     27.44 o 
   4   2   7      102.50       92.04      9.19 o 
   5   2   7      298.23      283.12      8.93 o 
   6   2   7        7.41        2.69      2.81 o 
   7   2   7      118.86      119.07      7.08 o 
   8   2   7      111.95      108.95      8.56 o 
  -8   3   7       39.00       32.30      7.87 o 
  -7   3   7      173.69      160.06     12.02 o 
  -6   3   7        9.74       10.71      5.02 o 
  -5   3   7      341.20      306.46     14.18 o 
  -4   3   7      934.04      902.10     16.28 o 
  -3   3   7      676.42      660.86     12.72 o 
  -2   3   7      646.74      633.35     23.98 o 
  -1   3   7       18.19       10.66      2.11 o 
   0   3   7      240.86      235.64      6.80 o 
   1   3   7      164.80      145.71      7.96 o 
   2   3   7      407.59      406.10     14.30 o 
   3   3   7     1046.57     1030.09     17.64 o 
   4   3   7      268.58      262.50      8.27 o 
   5   3   7      960.44      968.04     18.61 o 
   6   3   7      209.45      230.11      8.85 o 
   7   3   7       66.54       66.09      6.56 o 
   8   3   7       75.29       81.79      8.86 o 
  -7   4   7      109.36      109.30     11.62 o 
  -6   4   7       11.41       13.92      5.90 o 
  -5   4   7      224.62      214.34      8.04 o 
  -4   4   7      240.57      231.95      7.83 o 
  -3   4   7      275.20      238.93      7.58 o 
  -2   4   7      181.48      145.46      8.10 o 
  -1   4   7      646.81      650.01     16.60 o 
   0   4   7       98.42       77.07      6.04 o 
   1   4   7      500.15      543.72     16.66 o 
   2   4   7     1229.25     1148.08     28.56 o 
   3   4   7      243.59      214.80     11.14 o 
   4   4   7      279.68      230.22      8.13 o 
   5   4   7      430.18      394.27     11.50 o 
   6   4   7       55.37       47.83      5.54 o 
   7   4   7       66.69       64.28      6.37 o 
  -7   5   7       18.02       11.46      6.53 o 
  -6   5   7      140.29      130.14     10.65 o 
  -5   5   7      524.87      547.78     15.43 o 
  -4   5   7      389.39      399.42     10.87 o 
  -1   5   7      576.03      515.56     14.97 o 
   0   5   7      369.30      364.98     13.12 o 
   1   5   7       19.37       11.97      4.08 o 
   2   5   7       12.71       10.10      4.11 o 
   3   5   7      149.06      163.37     10.32 o 
   4   5   7      110.26      105.74      9.28 o 
   5   5   7      169.07      167.04      7.84 o 
   6   5   7      465.15      420.44     13.03 o 
   7   5   7       86.73       87.20     17.02 o 
  -7   6   7       36.44       38.92      9.14 o 
  -6   6   7      110.37      107.68     10.85 o 
  -5   6   7        8.95       10.03      6.01 o 
  -1   6   7      268.47      263.61     10.91 o 
   0   6   7      134.14      124.12      8.11 o 
   1   6   7     1279.72     1345.45     32.82 o 
   2   6   7      191.71      166.61     10.42 o 
   3   6   7      105.90       96.73      8.76 o 
   4   6   7      177.05      188.75     12.16 o 
   5   6   7      166.11      143.68     11.23 o 
   6   6   7       42.53       37.13      8.25 o 
   7   6   7      106.53      107.83      8.03 o 
   1   7   7      241.07      240.09     12.77 o 
   2   7   7      121.76      101.72      9.45 o 
   3   7   7      603.59      541.84     20.82 o 
   4   7   7       78.34       87.10      9.10 o 
   5   7   7      222.63      200.12     13.63 o 
   6   7   7      230.38      202.61     14.46 o 
  -2 -10   8       44.24       57.57      9.24 o 
  -1 -10   8       22.79       22.21      5.18 o 
   0 -10   8       15.55       12.37      5.03 o 
   1 -10   8       23.98       20.25      7.26 o 
   2 -10   8       38.61       51.45      6.27 o 
  -4  -9   8       82.42       95.24      9.43 o 
  -3  -9   8       88.40      105.77     12.64 o 
  -2  -9   8       34.84       32.60      7.11 o 
  -1  -9   8       47.41       47.90      6.22 o 
   0  -9   8       33.39       27.59      7.59 o 
   1  -9   8       48.26       40.48      5.68 o 
   2  -9   8       79.73       80.60      7.06 o 
   3  -9   8      107.55      111.22      7.39 o 
   4  -9   8        0.55        2.82      4.45 o 
  -5  -8   8       73.68      111.26     14.73 o 
  -4  -8   8       59.28       68.50      6.98 o 
  -3  -8   8      157.16      170.29     21.91 o 
  -2  -8   8      230.53      223.22     16.21 o 
  -1  -8   8       69.25       67.23      8.51 o 
   0  -8   8       42.53       49.74      8.76 o 
   1  -8   8       52.46       59.87      5.82 o 
   2  -8   8       72.69       78.97      9.62 o 
   3  -8   8      229.74      203.07     12.87 o 
   4  -8   8      130.04      131.04     11.00 o 
  -6  -7   8       80.13       91.14      7.93 o 
  -5  -7   8       28.15       28.52      5.13 o 
  -4  -7   8       32.40       33.75      5.11 o 
  -3  -7   8        1.04       -0.97      3.10 o 
  -2  -7   8       86.91       93.77      6.46 o 
  -1  -7   8      353.24      384.78     11.57 o 
   0  -7   8      426.17      394.64     17.12 o 
   1  -7   8      188.43      175.91      7.60 o 
   2  -7   8      162.84      180.68      7.58 o 
   3  -7   8       34.46       44.40      7.43 o 
   4  -7   8        2.42       -0.93      4.38 o 
   5  -7   8        0.37       -3.71      4.82 o 
  -6  -6   8      104.35      108.33      7.26 o 
  -5  -6   8      132.59      137.49      7.75 o 
  -4  -6   8       75.95       78.89      6.29 o 
  -3  -6   8      208.64      201.30      9.43 o 
  -2  -6   8      648.05      664.46     26.58 o 
  -1  -6   8      189.99      196.68     10.23 o 
   0  -6   8      151.45      133.53      9.72 o 
   1  -6   8      272.31      289.13      8.89 o 
   2  -6   8      806.75      820.66     31.88 o 
   3  -6   8      382.39      415.40     11.67 o 
   4  -6   8      124.15      149.19     10.50 o 
   5  -6   8      170.74      182.06     11.82 o 
  -7  -5   8       48.66       64.84      6.62 o 
  -6  -5   8      151.25      150.76      7.88 o 
  -5  -5   8      106.04      102.15      6.58 o 
  -4  -5   8      212.03      210.93     17.21 o 
  -3  -5   8      107.60      111.82      5.91 o 
  -2  -5   8      113.52      112.94      5.60 o 
  -1  -5   8       77.33       73.71      5.17 o 
   0  -5   8       34.38       45.27      6.42 o 
   1  -5   8      347.76      354.45      7.28 o 
   2  -5   8      361.14      349.14      8.53 o 
   3  -5   8       50.85       62.54      4.90 o 
   4  -5   8      271.91      241.64     12.69 o 
   5  -5   8      258.84      254.99     13.42 o 
   6  -5   8       26.83       29.40      7.27 o 
  -7  -4   8       85.96       95.09      7.35 o 
  -6  -4   8      107.83      127.13      7.12 o 
  -5  -4   8      486.17      526.38     12.94 o 
  -4  -4   8      133.71      132.60     12.74 o 
  -3  -4   8      373.63      387.60     25.82 o 
  -2  -4   8      867.71      859.98     15.26 o 
  -1  -4   8       70.68       65.25      3.43 o 
   0  -4   8       68.63       66.74      4.60 o 
   1  -4   8      327.11      314.65      6.32 o 
   2  -4   8      153.82      137.87      4.17 o 
   3  -4   8        0.87       -1.28      3.09 o 
   4  -4   8       59.63       65.29      4.84 o 
   5  -4   8      161.46      160.98     10.82 o 
   6  -4   8      356.08      402.92     17.25 o 
  -7  -3   8       26.83       19.24      4.69 o 
  -6  -3   8       97.89       94.87      6.91 o 
  -5  -3   8       67.29       67.68      4.28 o 
  -4  -3   8       32.32       27.10      3.00 o 
  -3  -3   8      167.35      166.34      5.14 o 
  -2  -3   8      359.68      337.44      6.89 o 
  -1  -3   8      565.07      505.93      8.50 o 
   0  -3   8     2155.86     2221.59     28.21 o 
   1  -3   8     1385.96     1379.76     16.49 o 
   2  -3   8      815.49      862.24     15.58 o 
   3  -3   8      516.69      530.93     21.77 o 
   4  -3   8      764.66      814.75     15.43 o 
   5  -3   8        8.91        9.17      3.28 o 
   6  -3   8        2.93       -1.13      4.35 o 
   7  -3   8       71.94       93.73     10.61 o 
  -8  -2   8       22.44       28.26      8.03 o 
  -7  -2   8       88.64       98.21      6.66 o 
  -6  -2   8       59.87       60.06      5.27 o 
  -5  -2   8       23.25       25.48      4.68 o 
  -4  -2   8      965.15      973.54     13.90 o 
  -3  -2   8      542.93      528.55      9.01 o 
  -2  -2   8      526.69      508.13      8.27 o 
  -1  -2   8      717.85      719.82     10.02 o 
   0  -2   8       92.15      104.83      3.70 o 
   1  -2   8     1584.02     1658.54     28.87 o 
   2  -2   8      741.93      750.77      9.96 o 
   3  -2   8      480.16      494.33      7.92 o 
   4  -2   8     1157.96     1157.18     35.74 o 
   5  -2   8      429.62      451.68     11.42 o 
   6  -2   8      126.25      101.41      8.98 o 
   7  -2   8       36.87       38.85      8.00 o 
  -8  -1   8       69.31       86.55     10.23 o 
  -7  -1   8       18.75       15.07      4.08 o 
  -6  -1   8       56.10       66.32      7.65 o 
  -5  -1   8       34.81       31.27      4.02 o 
  -4  -1   8      685.78      682.99     10.73 o 
  -3  -1   8     1314.55     1277.45     15.92 o 
  -2  -1   8      155.85      133.73      3.81 o 
  -1  -1   8      829.32      846.54     16.10 o 
   0  -1   8     3362.32     3429.29     44.46 o 
   1  -1   8      810.55      848.52     14.43 o 
   2  -1   8      304.24      323.59      7.96 o 
   3  -1   8     1097.92     1112.35     13.60 o 
   4  -1   8      478.44      461.36     13.87 o 
   5  -1   8      279.61      271.78      8.57 o 
   6  -1   8       58.72       59.81      5.45 o 
   7  -1   8        1.39       -2.94      5.14 o 
  -8   0   8       40.42       31.33      7.43 o 
  -7   0   8      368.62      420.75     11.97 o 
  -6   0   8      189.69      197.90     10.57 o 
  -5   0   8       13.96       15.61      3.18 o 
  -4   0   8      614.98      593.38     12.35 o 
  -3   0   8      563.65      584.29      9.16 o 
  -2   0   8       65.54       62.15      2.72 o 
  -1   0   8      183.00      207.31      4.20 o 
   0   0   8      321.89      358.48      8.51 o 
   1   0   8      707.68      675.57     12.51 o 
   2   0   8      230.13      242.29      4.65 o 
   3   0   8      151.81      147.33      5.03 o 
   4   0   8      381.21      367.09      9.11 o 
   5   0   8      621.93      624.00     13.54 o 
   6   0   8      360.00      362.27     13.21 o 
   7   0   8      358.11      365.71     17.09 o 
   8   0   8      406.35      402.23     19.00 o 
  -8   1   8       64.10      107.93     11.47 o 
  -7   1   8       14.63       13.71      6.13 o 
  -6   1   8       53.61       54.36      5.03 o 
  -5   1   8       32.80       19.92      3.42 o 
  -4   1   8      704.19      700.39     13.65 o 
  -3   1   8     1299.95     1284.56     23.67 o 
  -2   1   8      135.95      124.70      3.64 o 
  -1   1   8      818.44      840.02     19.60 o 
   0   1   8     3384.79     3380.49     42.49 o 
   1   1   8      892.23      852.32     14.67 o 
   2   1   8      316.33      319.45     10.66 o 
   3   1   8     1086.71     1087.48     17.37 o 
   4   1   8      455.73      440.13     10.32 o 
   5   1   8      277.77      256.41     10.99 o 
   6   1   8       60.58       41.69     13.68 o 
   7   1   8        1.21       -4.09      4.58 o 
   8   1   8      150.86      180.93     12.92 o 
  -8   2   8       20.19       24.80      7.61 o 
  -7   2   8       85.93      103.47      9.86 o 
  -6   2   8       47.59       50.43      5.08 o 
  -5   2   8       37.26       30.99      4.37 o 
  -4   2   8      977.16      957.22     16.83 o 
  -3   2   8      531.89      510.81     10.71 o 
  -2   2   8      519.77      492.43     14.29 o 
  -1   2   8      725.09      715.77     27.88 o 
   0   2   8       98.50       97.52      4.67 o 
   1   2   8     1599.68     1588.53     23.68 o 
   2   2   8      756.20      722.34     20.71 o 
   3   2   8      500.18      487.98     11.48 o 
   4   2   8     1123.63     1136.57     20.51 o 
   5   2   8      458.60      409.39     10.99 o 
   6   2   8      109.30      113.60      6.40 o 
   7   2   8       39.89       30.30      4.83 o 
   8   2   8       67.66       49.77      9.37 o 
  -7   3   8       33.16       36.67      7.79 o 
  -6   3   8       92.73       85.45      8.63 o 
  -5   3   8       67.51       73.91      5.48 o 
  -4   3   8       31.34       29.37      3.90 o 
  -3   3   8      183.92      149.00      5.89 o 
  -2   3   8      371.80      324.21      7.99 o 
  -1   3   8      545.27      538.23     19.96 o 
   0   3   8     2169.63     2226.67     41.36 o 
   1   3   8     1335.33     1387.98     31.19 o 
   2   3   8      795.96      803.29     22.47 o 
   3   3   8      542.18      477.52     17.04 o 
   4   3   8      783.57      717.00     29.10 o 
   5   3   8        7.86        4.52      2.99 o 
   6   3   8        2.68       -1.09      2.90 o 
   7   3   8       64.16       64.54     12.74 o 
  -7   4   8       96.70      116.31     10.86 o 
  -6   4   8      115.59      117.42      9.91 o 
  -5   4   8      473.54      506.31     12.70 o 
  -4   4   8      139.87      130.17      6.19 o 
  -3   4   8      351.09      356.67      9.49 o 
  -2   4   8      809.50      749.33     63.86 o 
  -1   4   8       63.80       60.89      4.13 o 
   0   4   8       69.22       57.64      5.72 o 
   1   4   8      334.60      305.76     12.57 o 
   2   4   8      141.14      128.16      8.67 o 
   3   4   8        1.75        2.12      3.70 o 
   4   4   8       77.04       71.04      8.44 o 
   5   4   8      146.12      149.74      7.27 o 
   6   4   8      371.21      342.41     11.36 o 
   7   4   8      180.70      166.92     10.64 o 
  -7   5   8       47.90       60.74      9.77 o 
  -6   5   8      151.31      142.21     11.56 o 
  -5   5   8      109.52       91.13     12.26 o 
  -4   5   8      215.25      203.89      7.95 o 
  -3   5   8      117.26       99.82      7.88 o 
  -1   5   8       73.38       63.34      5.71 o 
   0   5   8       43.92       33.47      5.30 o 
   1   5   8      365.11      335.75     13.82 o 
   2   5   8      322.28      339.53     14.65 o 
   3   5   8       71.35       60.38      8.03 o 
   4   5   8      268.64      254.73     13.69 o 
   5   5   8      237.08      221.07     13.51 o 
   6   5   8       27.20       29.09      6.92 o 
   7   5   8       55.51       43.42      6.19 o 
  -6   6   8       96.15       89.13     10.99 o 
  -5   6   8      125.90      122.97     10.73 o 
  -1   6   8      204.94      183.75      9.22 o 
   0   6   8      153.60      135.19      8.69 o 
   1   6   8      276.68      270.64     12.81 o 
   2   6   8      821.77      783.77     24.24 o 
   3   6   8      411.73      373.23     16.57 o 
   4   6   8      144.26      128.15     10.39 o 
   5   6   8      179.83      140.69     11.38 o 
   6   6   8      147.40      125.03     11.44 o 
   0   7   8      400.51      452.73     16.86 o 
   1   7   8      158.51      176.02     10.79 o 
   2   7   8      176.26      149.71     11.08 o 
   3   7   8       36.94       27.98      7.20 o 
   4   7   8        1.06       -1.66      4.41 o 
   5   7   8        0.37       -1.86      5.26 o 
   6   7   8       81.45       81.74     11.31 o 
   2   8   8       83.65       52.66      8.67 o 
   3   8   8      205.74      195.39     13.54 o 
   4   8   8      111.97      114.15     11.05 o 
   5   8   8       59.54       63.71     10.56 o 
  -1 -10   9       84.69       99.10      8.63 o 
   0 -10   9       53.65       62.45      7.15 o 
   1 -10   9       13.86       17.76      7.08 o 
  -3  -9   9       21.66       26.89      5.55 o 
  -2  -9   9        3.65       -0.74      3.72 o 
  -1  -9   9       31.19       25.54      5.03 o 
   0  -9   9       15.95       16.78      4.83 o 
   1  -9   9       69.85       66.93     14.09 o 
   2  -9   9        6.79        7.47      4.00 o 
   3  -9   9       18.15       13.69      4.84 o 
  -4  -8   9       21.08       22.27      7.20 o 
  -3  -8   9       48.30       51.82      6.73 o 
  -2  -8   9       90.14       91.76      6.89 o 
  -1  -8   9      130.87      133.77      7.55 o 
   0  -8   9      149.10      149.80      8.06 o 
   1  -8   9      175.54      169.89     12.07 o 
   2  -8   9      110.85      113.04     10.07 o 
   3  -8   9        4.29       -5.89      4.49 o 
   4  -8   9       75.55      108.70     10.71 o 
  -5  -7   9       79.78      107.05      7.69 o 
  -4  -7   9       16.76       12.32      6.60 o 
  -3  -7   9      233.36      236.40      9.46 o 
  -2  -7   9      416.46      440.82     20.94 o 
  -1  -7   9        9.52       10.51      3.71 o 
   0  -7   9        0.73       -4.03      2.95 o 
   1  -7   9      133.09      144.14     10.64 o 
   2  -7   9      433.24      448.93     18.70 o 
   3  -7   9      546.02      584.37     21.79 o 
   4  -7   9       89.43      101.03      9.51 o 
   5  -7   9       34.37       50.71      8.95 o 
  -6  -6   9       75.68       75.75      7.04 o 
  -5  -6   9       53.72       60.16     10.42 o 
  -4  -6   9       70.18       78.34      6.54 o 
  -3  -6   9      111.39      109.52      6.28 o 
  -2  -6   9      196.79      199.08      7.99 o 
  -1  -6   9      473.76      484.33     12.34 o 
   0  -6   9      296.10      288.75      9.30 o 
   1  -6   9      281.85      256.06     16.20 o 
   2  -6   9      195.37      191.34     11.70 o 
   3  -6   9       40.84       46.04      7.82 o 
   4  -6   9      161.48      160.38     11.17 o 
   5  -6   9       44.31       44.51      7.96 o 
  -6  -5   9      169.39      192.43     11.78 o 
  -5  -5   9      255.89      289.34     10.96 o 
  -4  -5   9       24.09       19.35      4.03 o 
  -3  -5   9       46.01       52.85      7.03 o 
  -2  -5   9      104.29      111.15      5.76 o 
  -1  -5   9        6.01        2.08      2.57 o 
   0  -5   9       59.83       60.93      3.66 o 
   1  -5   9      389.57      383.01     11.03 o 
   2  -5   9      192.39      188.31     11.24 o 
   3  -5   9      192.69      204.58     12.05 o 
   4  -5   9      145.61      166.46     11.26 o 
   5  -5   9      133.33      152.31     11.37 o 
   6  -5   9      330.23      382.74     17.89 o 
  -7  -4   9       30.87       30.35      5.21 o 
  -6  -4   9       13.26       14.10      5.96 o 
  -5  -4   9       33.57       29.72      3.70 o 
  -4  -4   9      224.43      217.21     13.91 o 
  -3  -4   9      324.34      336.28     10.03 o 
  -2  -4   9      273.63      275.43      6.80 o 
  -1  -4   9      273.98      247.61      6.16 o 
   0  -4   9       91.90       90.79      3.78 o 
   1  -4   9      544.82      537.12     12.77 o 
   2  -4   9      833.40      832.22     15.22 o 
   3  -4   9      527.18      556.73     19.63 o 
   4  -4   9      176.30      174.95     11.08 o 
   5  -4   9       98.70       97.15      9.01 o 
   6  -4   9       34.86       36.93      7.50 o 
  -7  -3   9      106.92      105.36      8.69 o 
  -6  -3   9      185.84      186.95      8.23 o 
  -5  -3   9      272.25      241.62      6.91 o 
  -4  -3   9       80.51       74.18      4.26 o 
  -3  -3   9      411.97      393.04      8.07 o 
  -2  -3   9      719.03      690.90     10.84 o 
  -1  -3   9       13.29       11.41      1.93 o 
   0  -3   9      298.19      305.68      8.50 o 
   1  -3   9      475.99      500.57     11.01 o 
   2  -3   9      777.79      763.88     15.08 o 
   3  -3   9      697.37      710.34     22.14 o 
   4  -3   9      601.26      633.68     21.42 o 
   5  -3   9      190.10      182.96     11.61 o 
   6  -3   9       52.24       78.21     10.23 o 
   7  -3   9      155.73      178.12     12.46 o 
  -7  -2   9        7.60        0.96      3.46 o 
  -6  -2   9       46.74       49.03      5.17 o 
  -5  -2   9      100.66       91.02      5.60 o 
  -4  -2   9      241.88      222.39      6.06 o 
  -3  -2   9      338.76      329.45      7.03 o 
  -2  -2   9      448.51      427.47      8.38 o 
  -1  -2   9      886.64      822.38     15.27 o 
   0  -2   9     1871.31     1827.85     26.54 o 
   1  -2   9     1011.43     1057.15     24.44 o 
   2  -2   9      340.75      322.41     10.35 o 
   3  -2   9      378.19      380.92      9.09 o 
   4  -2   9      112.25      104.73      8.76 o 
   5  -2   9      232.14      259.13     13.51 o 
   6  -2   9       14.15       12.54      6.19 o 
   7  -2   9       15.60       10.96      6.57 o 
  -7  -1   9      265.92      278.65     13.39 o 
  -6  -1   9      228.50      255.95      9.03 o 
  -5  -1   9       16.63       13.57      4.72 o 
  -4  -1   9      421.93      451.05      8.59 o 
  -3  -1   9      270.18      259.28      6.04 o 
  -2  -1   9       27.63       27.48      3.64 o 
  -1  -1   9      168.99      169.83      6.15 o 
   0  -1   9      291.16      287.94      8.17 o 
   1  -1   9      125.60      123.13      5.21 o 
   2  -1   9      223.69      234.94      7.11 o 
   3  -1   9      462.99      463.51     10.23 o 
   4  -1   9     1359.92     1423.17     35.30 o 
   5  -1   9      477.44      484.78     18.84 o 
   6  -1   9      130.18      137.69     10.58 o 
   7  -1   9      202.23      185.22     12.58 o 
  -7   0   9        0.41        0.42      3.66 o 
  -6   0   9       33.62       41.71      4.83 o 
  -5   0   9       52.50       45.40      4.70 o 
  -4   0   9     2868.26     2898.27     38.07 o 
  -3   0   9     1193.49     1230.63     15.56 o 
  -2   0   9      319.32      323.01      8.50 o 
  -1   0   9      508.25      509.05     10.93 o 
   0   0   9      852.43      890.11     29.45 o 
   1   0   9      183.14      197.99      6.60 o 
   2   0   9      136.24      148.30      5.75 o 
   3   0   9      869.14      893.99     15.86 o 
   4   0   9      120.55      113.54      8.98 o 
   5   0   9        0.07       -4.34      3.51 o 
   6   0   9        0.09       -0.12      4.50 o 
   7   0   9       15.22        7.21      5.77 o 
  -7   1   9      262.23      286.73     14.82 o 
  -6   1   9      216.92      225.50     16.62 o 
  -5   1   9       15.06       15.30      3.36 o 
  -4   1   9      484.95      433.34     10.66 o 
  -3   1   9      271.81      256.31      6.51 o 
  -2   1   9       26.19       25.03      3.08 o 
  -1   1   9      168.00      163.47      7.39 o 
   0   1   9      298.97      310.45     13.00 o 
   1   1   9      141.70      124.51      7.04 o 
   2   1   9      243.40      220.79      8.87 o 
   3   1   9      464.67      429.25     16.40 o 
   4   1   9     1418.03     1407.85     35.19 o 
   5   1   9      469.02      482.71     18.90 o 
   6   1   9      115.79      111.53      9.59 o 
   7   1   9      214.18      222.36     13.95 o 
  -7   2   9        7.72        4.63      5.89 o 
  -6   2   9       47.38       39.77      8.16 o 
  -5   2   9       96.34       97.09      5.56 o 
  -4   2   9      220.29      212.52      7.47 o 
  -3   2   9      327.19      318.56      8.45 o 
  -2   2   9      440.01      422.31      9.74 o 
  -1   2   9      853.19      840.88     32.43 o 
   0   2   9     1827.11     1836.97     45.59 o 
   1   2   9     1024.12     1065.90     18.20 o 
   2   2   9      301.28      311.33     13.22 o 
   3   2   9      378.31      370.93     15.11 o 
   4   2   9      106.14       93.46      8.29 o 
   5   2   9      241.68      212.49     12.45 o 
   6   2   9       13.75        9.77      5.33 o 
   7   2   9       17.11       13.18      6.33 o 
  -7   3   9      107.54      111.01     10.33 o 
  -6   3   9      180.79      186.99      8.17 o 
  -5   3   9      245.63      263.46      8.94 o 
  -4   3   9       64.78       77.01      5.26 o 
  -3   3   9      374.63      375.28     14.44 o 
  -2   3   9      680.26      684.60     13.12 o 
  -1   3   9       12.25       13.50      2.71 o 
   0   3   9      302.51      313.25     12.16 o 
   1   3   9      504.79      457.05     16.04 o 
   2   3   9      761.18      767.59     22.43 o 
   3   3   9      700.89      695.62     21.97 o 
   4   3   9      614.94      588.56     20.71 o 
   5   3   9      168.98      145.21     10.77 o 
   6   3   9       64.67       62.07      9.10 o 
   7   3   9      174.84      159.49     12.25 o 
  -7   4   9       32.03       30.92      7.70 o 
  -6   4   9       12.44        9.25      5.72 o 
  -5   4   9       34.91       34.59      4.59 o 
  -4   4   9      219.67      215.43      7.99 o 
  -3   4   9      330.53      301.50     13.45 o 
  -2   4   9      259.71      264.33     12.55 o 
  -1   4   9      249.93      267.80      8.05 o 
   0   4   9       99.10       92.12      6.80 o 
   1   4   9      513.71      551.94     18.18 o 
   2   4   9      758.16      827.88     24.18 o 
   3   4   9      550.97      513.78     18.88 o 
   4   4   9      193.98      156.13     10.79 o 
   5   4   9       95.26      102.39      9.49 o 
   6   4   9       33.34       31.16      8.00 o 
   7   4   9       24.94       35.94      8.26 o 
  -6   5   9      157.81      178.57     12.43 o 
  -5   5   9      235.67      267.85      9.93 o 
  -4   5   9       28.80       20.86      5.96 o 
  -3   5   9       43.67       35.48      6.44 o 
  -1   5   9        5.18        2.86      3.20 o 
   0   5   9       63.09       56.37      6.74 o 
   1   5   9      400.55      377.78     15.11 o 
   2   5   9      223.91      186.61     11.08 o 
   3   5   9      209.64      202.74     12.08 o 
   4   5   9      155.54      149.33     11.06 o 
   5   5   9      137.09      152.33     11.75 o 
   6   5   9      326.61      300.13     16.74 o 
   0   6   9      307.43      308.70     13.30 o 
   1   6   9      225.36      284.32     13.57 o 
   2   6   9      173.31      162.84     10.94 o 
   3   6   9       36.64       34.37      7.09 o 
   4   6   9      155.84      160.16     11.67 o 
   5   6   9       45.48       40.25      8.35 o 
   6   6   9      113.15      110.45     12.48 o 
   0   7   9        0.91       -3.58      3.50 o 
   1   7   9      138.56      117.91      9.45 o 
   2   7   9      435.30      462.99     19.28 o 
   3   7   9      575.34      543.54     21.77 o 
   4   7   9       76.60       82.68     10.77 o 
   5   7   9       35.33       19.46      7.24 o 
   1   8   9      146.49      161.09     11.82 o 
   2   8   9      130.58      103.86     10.56 o 
   3   8   9        2.79       -3.36      5.05 o 
   4   8   9       77.01       55.46      9.66 o 
  -2  -9  10       52.12       71.26     10.97 o 
  -1  -9  10       93.26       98.75     12.52 o 
   0  -9  10       30.91       43.75      8.72 o 
   1  -9  10      113.56      104.11     10.54 o 
   2  -9  10       71.36      107.32     12.36 o 
  -4  -8  10      117.44      125.97     12.36 o 
  -3  -8  10       66.12       58.35     10.15 o 
  -2  -8  10       15.72       10.47      6.60 o 
  -1  -8  10       16.06       12.49      6.59 o 
   0  -8  10       81.90       80.99     10.41 o 
   1  -8  10      138.00      122.85     10.88 o 
   2  -8  10      142.99      155.98     12.07 o 
   3  -8  10      223.16      212.05     14.11 o 
   4  -8  10       49.06       72.85     10.80 o 
  -5  -7  10        5.62       12.55      4.43 o 
  -4  -7  10       24.57       18.12      6.98 o 
  -3  -7  10       96.69       88.43     10.85 o 
  -2  -7  10      420.96      442.93     19.86 o 
  -1  -7  10      417.78      421.95     18.91 o 
   0  -7  10      197.83      214.49      9.12 o 
   1  -7  10      379.94      401.00     18.08 o 
   2  -7  10       81.16       85.15     10.38 o 
   3  -7  10        2.68       13.42      5.92 o 
   4  -7  10        3.40       -0.65      4.44 o 
   5  -7  10        4.69        9.89      6.30 o 
  -5  -6  10      135.73      147.13      7.03 o 
  -4  -6  10       18.43       21.44      6.73 o 
  -3  -6  10      148.96      155.80     11.47 o 
  -2  -6  10       99.03       89.82      8.98 o 
  -1  -6  10      109.56      110.08     10.09 o 
   0  -6  10       34.58       31.67      6.26 o 
   1  -6  10       55.61       54.63      5.68 o 
   2  -6  10      440.27      485.86     19.60 o 
   3  -6  10      740.59      820.50     27.02 o 
   4  -6  10       45.21       57.61      9.19 o 
   5  -6  10      125.16      126.66     10.89 o 
  -6  -5  10       18.76       20.53      5.29 o 
  -5  -5  10       90.43      100.46      7.05 o 
  -4  -5  10      103.26       98.78      6.76 o 
  -3  -5  10       60.15       60.83      5.77 o 
  -2  -5  10      349.98      352.10     10.84 o 
  -1  -5  10      111.14      120.60      7.03 o 
   0  -5  10       64.54       71.42      5.86 o 
   1  -5  10      361.31      343.99      9.91 o 
   2  -5  10      158.38      158.20     10.99 o 
   3  -5  10       67.84       77.27      9.49 o 
   4  -5  10       66.62       60.68      9.02 o 
   5  -5  10       17.69       30.07      7.67 o 
   6  -5  10       77.11      103.70     11.58 o 
  -6  -4  10      164.74      168.36     12.04 o 
  -5  -4  10      157.06      160.60      7.95 o 
  -4  -4  10       18.69        6.62      3.33 o 
  -3  -4  10      211.24      196.50      8.18 o 
  -2  -4  10      384.40      374.24     10.87 o 
  -1  -4  10       53.19       55.15      8.81 o 
   0  -4  10       21.30       21.39      3.70 o 
   1  -4  10       21.92       20.68      3.47 o 
   2  -4  10      192.26      194.12      7.00 o 
   3  -4  10      590.74      625.40     21.77 o 
   4  -4  10      167.20      155.49     10.97 o 
   5  -4  10      517.15      581.43     22.06 o 
   6  -4  10      365.80      400.28     18.64 o 
  -7  -3  10        5.16        4.26      5.95 o 
  -6  -3  10       63.66       55.17      8.95 o 
  -5  -3  10       44.61       35.15      7.35 o 
  -4  -3  10       19.80       13.92      3.76 o 
  -3  -3  10      189.95      184.24      7.60 o 
  -2  -3  10      854.12      860.56     29.21 o 
  -1  -3  10     1053.97     1078.19     19.00 o 
   0  -3  10      599.88      610.47     13.09 o 
   1  -3  10      625.55      635.78     13.21 o 
   2  -3  10      560.85      569.61     12.31 o 
   3  -3  10      217.85      216.77     12.17 o 
   4  -3  10       22.31       28.77      6.60 o 
   5  -3  10       58.24       48.57      8.23 o 
   6  -3  10       31.68       30.54      7.58 o 
   7  -3  10       42.11       63.07     10.30 o 
  -7  -2  10      134.79      128.88     10.47 o 
  -6  -2  10      166.20      183.11     12.02 o 
  -5  -2  10      123.06      115.06      9.62 o 
  -4  -2  10       97.11       90.84      5.58 o 
  -3  -2  10      214.28      199.84      9.67 o 
  -2  -2  10      186.39      176.19      6.97 o 
  -1  -2  10       41.23       50.48      5.06 o 
   0  -2  10      372.45      371.27      9.85 o 
   1  -2  10      449.34      466.15     10.90 o 
   2  -2  10      540.21      534.45     17.57 o 
   3  -2  10      226.37      211.21     12.01 o 
   4  -2  10      340.60      343.70     15.70 o 
   5  -2  10      100.48       96.04      9.13 o 
   6  -2  10        7.78       -2.15      4.55 o 
   7  -2  10       87.07      101.32     11.85 o 
  -7  -1  10       14.15        6.77      5.49 o 
  -6  -1  10        4.39       -4.11      4.81 o 
  -5  -1  10       14.85        9.53      5.42 o 
  -4  -1  10      281.75      265.55     12.98 o 
  -3  -1  10      960.14     1009.98     19.88 o 
  -2  -1  10      104.32      114.01     11.00 o 
  -1  -1  10      101.00      110.15      5.39 o 
   0  -1  10     1002.00     1082.79     18.51 o 
   1  -1  10      191.13      173.53      9.24 o 
   2  -1  10      224.76      215.95      7.15 o 
   3  -1  10      151.42      151.41      6.05 o 
   4  -1  10       93.81       86.85      8.43 o 
   5  -1  10      183.31      185.28     12.04 o 
   6  -1  10       17.09        7.70      5.90 o 
   7  -1  10      104.03      101.99     10.27 o 
  -7   0  10      273.47      287.63     14.35 o 
  -6   0  10      159.95      135.04      9.80 o 
  -5   0  10        4.77       -0.12      3.79 o 
  -4   0  10      361.13      334.41     14.24 o 
  -3   0  10      394.42      436.76     10.73 o 
  -2   0  10        0.12       -2.12      1.82 o 
  -1   0  10        6.40        5.41      2.24 o 
   0   0  10       37.94       36.39      3.82 o 
   1   0  10        0.62        3.94      4.23 o 
   2   0  10       10.44        9.19      2.65 o 
   3   0  10      112.87      119.55      5.61 o 
   4   0  10     1105.30     1110.39     30.98 o 
   5   0  10      330.98      332.54     15.96 o 
   6   0  10      382.39      399.86     18.20 o 
   7   0  10      148.01      137.81     11.56 o 
  -6   1  10        5.74        2.46      4.43 o 
  -5   1  10       11.76       16.10      5.36 o 
  -4   1  10      243.10      275.22     12.78 o 
  -3   1  10      991.30      982.24     25.58 o 
  -2   1  10      124.31      109.38      5.28 o 
  -1   1  10      125.13       95.28      4.98 o 
   0   1  10     1097.67     1059.75     18.45 o 
   1   1  10      187.95      178.47      6.75 o 
   2   1  10      188.70      215.69      7.43 o 
   3   1  10      139.38      133.53      9.53 o 
   4   1  10       89.74       85.89      8.44 o 
   5   1  10      191.06      171.88     11.62 o 
   6   1  10       15.39       10.00      5.23 o 
   7   1  10      105.77      110.65     12.08 o 
  -6   2  10      156.58      174.04     11.23 o 
  -5   2  10      117.66      104.75      8.48 o 
  -4   2  10      107.21       97.66      8.06 o 
  -3   2  10      187.94      190.97     10.82 o 
  -2   2  10      183.49      197.82      6.92 o 
  -1   2  10       43.28       45.09      9.62 o 
   0   2  10      392.86      381.02      9.95 o 
   1   2  10      474.36      452.30     11.16 o 
   2   2  10      511.32      532.86     18.49 o 
   3   2  10      223.85      208.44     11.72 o 
   4   2  10      375.80      319.11     15.14 o 
   5   2  10       75.06       81.16      8.41 o 
   6   2  10        4.40        6.16      5.30 o 
   7   2  10       98.72      112.41     12.20 o 
  -6   3  10       66.96       62.58      8.29 o 
  -5   3  10       40.65       29.37      6.12 o 
  -4   3  10       16.07       14.68      5.11 o 
  -3   3  10      191.47      171.04     10.45 o 
  -2   3  10      824.71      858.49     23.52 o 
  -1   3  10     1004.70     1041.30     18.45 o 
   0   3  10      580.38      597.23     13.21 o 
   1   3  10      618.31      591.74     19.37 o 
   2   3  10      530.81      585.02     19.67 o 
   3   3  10      239.58      205.78     11.87 o 
   4   3  10       23.93       15.70      5.75 o 
   5   3  10       65.50       60.83      8.86 o 
   6   3  10       36.56       27.72      7.99 o 
   7   3  10       48.71       63.47     10.42 o 
  -5   4  10      146.87      156.98     10.68 o 
  -4   4  10       11.65       22.28      5.40 o 
  -3   4  10      190.37      195.77     11.17 o 
  -2   4  10      375.98      372.74     15.35 o 
  -1   4  10       56.69       52.24      4.66 o 
   0   4  10       22.61       15.93      4.35 o 
   1   4  10       14.42       25.81      5.75 o 
   2   4  10      216.62      186.62     11.18 o 
   3   4  10      638.97      585.69     21.15 o 
   4   4  10      199.36      161.03     11.27 o 
   5   4  10      515.25      482.36     20.31 o 
   6   4  10      379.20      372.73     18.56 o 
  -5   5  10       89.97       76.98      9.24 o 
  -4   5  10       98.49       99.47      8.89 o 
  -3   5  10       65.18       56.36      7.74 o 
  -1   5  10      109.36      105.89      7.55 o 
   0   5  10       75.11       68.36      6.56 o 
   1   5  10      316.73      352.83     15.17 o 
   2   5  10      157.09      140.18     10.04 o 
   3   5  10       58.72       58.19      8.43 o 
   4   5  10       64.25       69.61      9.30 o 
   5   5  10       19.29       18.20      7.46 o 
   6   5  10       85.53       70.89     10.51 o 
   0   6  10       33.78       39.15      6.63 o 
   1   6  10       65.74       47.26      7.36 o 
   2   6  10      464.80      476.26     19.45 o 
   3   6  10      752.11      763.18     26.06 o 
   4   6  10       48.01       48.45      8.93 o 
   5   6  10      108.94      117.09     11.09 o 
   0   7  10      189.87      207.45     11.85 o 
   1   7  10      380.89      380.64     16.90 o 
   2   7  10       78.19       52.34      8.75 o 
   3   7  10        2.10       -0.32      4.81 o 
   4   7  10        3.22       -0.93      4.69 o 
   5   7  10        3.51       -6.63      4.87 o 
   1   8  10      123.31      120.71     10.33 o 
   2   8  10      144.50      157.03     12.39 o 
   3   8  10      232.52      209.37     14.23 o 
   4   8  10       49.92       40.50      8.67 o 
  -1  -9  11        7.87       -4.09      5.71 o 
   0  -9  11       23.17       24.25      7.73 o 
   1  -9  11       33.81       43.50      9.24 o 
  -3  -8  11       40.02       56.27     10.00 o 
  -2  -8  11      123.12      130.00     11.85 o 
  -1  -8  11      112.81      128.91      8.23 o 
   0  -8  11       99.23      114.35      8.53 o 
   1  -8  11      107.24      117.24     10.96 o 
   2  -8  11       34.99       44.52      8.61 o 
   3  -8  11       31.07       43.40      9.13 o 
  -4  -7  11       50.50       61.94      7.36 o 
  -3  -7  11       10.62       10.18      4.49 o 
  -2  -7  11        0.87        2.05      5.17 o 
  -1  -7  11      258.34      264.71     21.21 o 
   0  -7  11      241.97      241.11      9.66 o 
   1  -7  11      190.49      200.77     13.34 o 
   2  -7  11      364.99      381.48     18.27 o 
   3  -7  11       87.83      102.92     11.55 o 
   4  -7  11       22.04       18.49      7.24 o 
  -5  -6  11      113.69      132.64      8.19 o 
  -4  -6  11       66.40       68.30      6.77 o 
  -3  -6  11       85.58       78.07      7.03 o 
  -2  -6  11      303.08      329.68     11.31 o 
  -1  -6  11      263.78      289.81     10.46 o 
   0  -6  11       61.62       60.83      9.39 o 
   1  -6  11      244.88      248.35      9.79 o 
   2  -6  11      350.79      367.57     17.56 o 
   3  -6  11       65.08       79.12     10.24 o 
   4  -6  11        5.27        2.21      5.55 o 
   5  -6  11        5.55       20.72      7.41 o 
  -6  -5  11      124.16      116.14     12.07 o 
  -5  -5  11       86.95      105.95      7.03 o 
  -4  -5  11       33.29       34.95      6.97 o 
  -3  -5  11       25.67       19.60      4.05 o 
  -2  -5  11       44.44       49.74      5.63 o 
  -1  -5  11       17.32       12.77      3.75 o 
   0  -5  11       13.22       10.05      5.58 o 
   1  -5  11       75.87       85.09      5.55 o 
   2  -5  11      309.52      308.81     15.64 o 
   3  -5  11      150.06      162.72     11.75 o 
   4  -5  11      204.26      206.39     13.19 o 
   5  -5  11      477.45      490.97     21.15 o 
   6  -5  11      210.97      254.99     15.76 o 
  -6  -4  11       41.30       49.59      9.42 o 
  -5  -4  11       68.50       71.68     10.13 o 
  -4  -4  11       76.65       66.36      6.19 o 
  -3  -4  11       41.03       37.65      6.94 o 
  -2  -4  11      490.07      476.80     12.58 o 
  -1  -4  11      112.73       92.69      5.67 o 
   0  -4  11       86.09       93.22      6.03 o 
   1  -4  11     1188.48     1209.23     21.17 o 
   2  -4  11       31.98       38.13      4.25 o 
   3  -4  11      138.83      135.27     10.54 o 
   4  -4  11       75.27       74.80      9.80 o 
   5  -4  11       41.03       54.46      9.10 o 
   6  -4  11       94.09      128.48     11.90 o 
  -6  -3  11      105.66      103.15      9.71 o 
  -5  -3  11      159.90      163.22     11.41 o 
  -4  -3  11       80.35       74.57      5.76 o 
  -3  -3  11      132.40      119.49      9.51 o 
  -2  -3  11       66.24       62.81      5.40 o 
  -1  -3  11       70.55       68.89      5.36 o 
   0  -3  11      332.81      332.10      9.77 o 
   1  -3  11      216.59      201.56      7.53 o 
   2  -3  11      143.52      135.57      6.25 o 
   3  -3  11      146.69      166.49     11.27 o 
   4  -3  11      276.44      291.14     15.25 o 
   5  -3  11       27.04       34.34      7.79 o 
   6  -3  11      133.02      141.28     12.20 o 
  -7  -2  11        8.05        7.88      6.07 o 
  -6  -2  11        2.76        2.62      5.54 o 
  -5  -2  11      128.80       97.79      9.18 o 
  -4  -2  11       87.08       73.68      8.67 o 
  -3  -2  11      835.55      879.50     17.44 o 
  -2  -2  11      347.39      362.59     10.35 o 
  -1  -2  11      141.76      129.10      6.33 o 
   0  -2  11      712.49      750.52     15.34 o 
   1  -2  11      144.16      128.14      6.04 o 
   2  -2  11      267.79      275.33      9.24 o 
   3  -2  11      351.78      327.63     15.50 o 
   4  -2  11       41.16       40.15      7.68 o 
   5  -2  11       66.51       78.38      9.95 o 
   6  -2  11       50.53       49.39      8.92 o 
   7  -2  11       13.10       12.04      7.32 o 
  -7  -1  11      185.79      185.97     12.72 o 
  -6  -1  11      186.40      187.14     12.17 o 
  -5  -1  11      127.31      113.72      9.80 o 
  -4  -1  11      250.69      247.84     12.99 o 
  -3  -1  11      112.17      121.36      6.18 o 
  -2  -1  11        5.35        0.11      2.35 o 
  -1  -1  11       68.55       65.27      5.19 o 
   0  -1  11       11.55       11.07      3.02 o 
   1  -1  11      417.54      403.90     10.49 o 
   2  -1  11       36.61       29.69      3.90 o 
   3  -1  11       68.10       62.57     16.52 o 
   4  -1  11      348.30      344.40     16.34 o 
   5  -1  11      130.16      126.60     10.71 o 
   6  -1  11       41.59       56.54      9.11 o 
   7  -1  11       75.60      110.97     12.89 o 
  -7   0  11       58.25       64.00      9.39 o 
  -6   0  11      247.77      214.89     12.67 o 
  -5   0  11       15.10       15.02      5.20 o 
  -4   0  11      188.96      176.99     11.06 o 
  -3   0  11       44.61       40.42      8.81 o 
  -2   0  11       26.32       14.56      3.23 o 
  -1   0  11        1.00        0.51      2.20 o 
   0   0  11      705.26      716.45     14.79 o 
   1   0  11      169.88      163.25      6.83 o 
   2   0  11      106.59      114.97      7.23 o 
   3   0  11      166.27      177.19      7.10 o 
   4   0  11       51.33       55.29      8.26 o 
   5   0  11      114.79       97.20      9.60 o 
   6   0  11       33.82       40.89      8.14 o 
   7   0  11      152.22      167.66     12.92 o 
  -7   1  11      177.27      197.94     12.66 o 
  -6   1  11      177.11      199.72     12.32 o 
  -5   1  11      138.89      126.93      9.83 o 
  -4   1  11      237.88      250.42     12.75 o 
  -3   1  11      114.24      112.38      8.93 o 
  -2   1  11        5.57       -0.76      2.35 o 
  -1   1  11       69.30       64.28      5.33 o 
   0   1  11       17.85        9.57      4.34 o 
   1   1  11      418.86      403.36     15.28 o 
   2   1  11       27.87       34.19      4.13 o 
   3   1  11       44.60       67.85      8.95 o 
   4   1  11      340.24      328.07     15.99 o 
   5   1  11      123.33      122.00     10.33 o 
   6   1  11       31.76       34.39      7.88 o 
   7   1  11       90.63       94.90     11.72 o 
  -6   2  11        4.15       -3.51      5.42 o 
  -5   2  11      114.41      100.33      9.14 o 
  -4   2  11       73.21       84.46      9.22 o 
  -3   2  11      850.10      866.45     24.80 o 
  -2   2  11      351.10      365.45      9.97 o 
  -1   2  11      129.11      138.38      6.19 o 
   0   2  11      734.48      745.79     15.45 o 
   1   2  11      130.42      130.40      6.42 o 
   2   2  11      260.96      271.85     13.45 o 
   3   2  11      347.19      333.17     15.47 o 
   4   2  11       41.49       22.49      6.38 o 
   5   2  11       71.47       58.90      9.04 o 
   6   2  11       51.40       64.68      9.77 o 
   7   2  11       12.56        5.89      6.86 o 
  -6   3  11       94.84       78.59      9.69 o 
  -5   3  11      156.47      137.99     10.18 o 
  -4   3  11       80.96       72.52      8.67 o 
  -3   3  11      116.80      126.03      9.49 o 
  -2   3  11       63.97       76.51      8.75 o 
  -1   3  11       63.68       72.20      6.96 o 
   0   3  11      335.24      340.89     11.60 o 
   1   3  11      204.90      208.65      8.04 o 
   2   3  11      118.20      132.83      9.72 o 
   3   3  11      173.95      149.62     10.67 o 
   4   3  11      290.98      276.67     14.87 o 
   5   3  11       25.73       22.50      6.77 o 
   6   3  11      134.14      130.48     11.41 o 
  -5   4  11       64.30       70.10      9.33 o 
  -4   4  11       65.54       71.59      8.58 o 
  -3   4  11       37.26       37.23      6.89 o 
  -2   4  11      460.58      473.37     18.05 o 
  -1   4  11       83.39      103.80     12.39 o 
   0   4  11       88.12       89.12      7.76 o 
   1   4  11     1162.21     1199.76     31.48 o 
   2   4  11       41.25       25.96      6.24 o 
   3   4  11      151.21      130.10     10.44 o 
   4   4  11       73.35       63.16      8.99 o 
   5   4  11       47.49       48.28      8.86 o 
   6   4  11       99.92      107.41     10.85 o 
  -5   5  11       90.07       71.29     10.06 o 
  -4   5  11       40.42       35.61      7.64 o 
  -3   5  11       29.30       15.32      5.49 o 
  -2   5  11       42.85       30.36      6.77 o 
   0   5  11       15.52       14.52      4.91 o 
   1   5  11       93.73       68.09      8.41 o 
   2   5  11      297.84      310.04     15.49 o 
   3   5  11      146.22      144.89     11.18 o 
   4   5  11      200.86      204.06     13.44 o 
   5   5  11      455.43      437.64     20.42 o 
   6   5  11      209.25      223.34     15.49 o 
   0   6  11       64.92       57.00      8.02 o 
   1   6  11      244.19      212.96     12.75 o 
   2   6  11      328.10      319.09     16.07 o 
   3   6  11       63.55       58.35      9.72 o 
   4   6  11        6.45       -2.40      5.13 o 
   5   6  11        4.98        5.51      5.98 o 
   1   7  11      191.24      172.85     12.28 o 
   2   7  11      370.74      349.25     17.33 o 
   3   7  11       86.41       95.89     11.24 o 
   4   7  11       19.77       19.64      7.18 o 
   1   8  11      113.62       92.13      9.39 o 
   2   8  11       38.58       27.54      8.03 o 
   3   8  11       31.28       26.10      7.70 o 
  -2  -8  12       17.51       12.33      5.13 o 
  -1  -8  12       61.62       66.68      7.42 o 
   0  -8  12      110.70      121.48      8.43 o 
   1  -8  12      135.55      144.52     12.45 o 
   2  -8  12      183.46      191.66     14.36 o 
  -3  -7  12      107.34      109.55      8.22 o 
  -2  -7  12      260.69      264.70     11.06 o 
  -1  -7  12      183.06      194.97     18.20 o 
   0  -7  12       14.62       16.30      4.55 o 
   1  -7  12       31.56       35.29      8.19 o 
   2  -7  12       22.38       33.76      8.73 o 
   3  -7  12       15.51       13.04      6.77 o 
  -4  -6  12       61.97       73.40      7.25 o 
  -3  -6  12        1.17        0.57      3.68 o 
  -2  -6  12       17.79       15.81      4.53 o 
  -1  -6  12      110.69      107.16      7.05 o 
   0  -6  12      191.87      200.18      8.74 o 
   1  -6  12      352.57      357.68     17.71 o 
   2  -6  12      301.54      329.12     17.33 o 
   3  -6  12      115.70      135.21     11.53 o 
   4  -6  12       60.22       65.43     10.33 o 
  -5  -5  12      135.36      143.96     11.93 o 
  -4  -5  12       37.42       31.58      5.45 o 
  -3  -5  12       25.48       15.78      4.44 o 
  -2  -5  12       58.69       59.12      7.67 o 
  -1  -5  12       92.64       99.96      6.43 o 
   0  -5  12      137.29      136.85      7.03 o 
   1  -5  12      281.01      270.50      9.42 o 
   2  -5  12       92.65       98.01      9.91 o 
   3  -5  12        3.77       -4.81      4.96 o 
   4  -5  12       35.34       31.65      7.74 o 
   5  -5  12       40.87       46.96      9.11 o 
  -5  -4  12       33.49       22.95      7.36 o 
  -4  -4  12        7.97        4.09      3.60 o 
  -3  -4  12       22.96        8.80      3.71 o 
  -2  -4  12      121.84      110.12      6.42 o 
  -1  -4  12       44.85       46.46      5.93 o 
   0  -4  12      119.44      118.33      6.42 o 
   1  -4  12      123.17      137.55      6.79 o 
   2  -4  12      172.92      171.51     11.97 o 
   3  -4  12      156.91      170.60     12.26 o 
   4  -4  12      363.69      363.70     18.06 o 
   5  -4  12      207.39      223.90     14.71 o 
  -6  -3  12       29.55       23.83      7.43 o 
  -5  -3  12       29.21       15.28      6.91 o 
  -4  -3  12       79.45       75.13      8.95 o 
  -3  -3  12      544.90      533.61     13.78 o 
  -2  -3  12      319.87      328.46     10.48 o 
  -1  -3  12      181.18      190.85      7.86 o 
   0  -3  12      109.21      120.69      6.45 o 
   1  -3  12      160.55      166.26      7.18 o 
   2  -3  12       61.17       72.77      8.92 o 
   3  -3  12      308.12      320.23     16.07 o 
   4  -3  12       76.85       77.78     10.56 o 
   5  -3  12       54.93       64.73      9.65 o 
   6  -3  12       17.58       14.15      6.82 o 
  -6  -2  12       41.85       51.40      9.48 o 
  -5  -2  12      159.67      162.26     11.70 o 
  -4  -2  12       91.40       91.95     10.00 o 
  -3  -2  12      133.53      129.89      8.94 o 
  -2  -2  12        6.14       -2.17      2.77 o 
  -1  -2  12       78.98       64.11      5.49 o 
   0  -2  12      414.49      420.67     11.44 o 
   1  -2  12      832.19      825.28     24.74 o 
   2  -2  12      222.26      209.95      7.89 o 
   3  -2  12        8.86        9.97      6.00 o 
   4  -2  12       60.83       71.03      9.78 o 
   5  -2  12       77.76       87.31     10.82 o 
   6  -2  12        3.38        3.13      6.42 o 
  -6  -1  12       18.92       25.14      7.73 o 
  -5  -1  12        1.94        1.28      4.82 o 
  -4  -1  12      204.55      201.18     12.42 o 
  -3  -1  12      160.86      162.59      9.51 o 
  -2  -1  12       56.60       69.77      5.39 o 
  -1  -1  12      122.14      130.00      9.88 o 
   0  -1  12       81.05       88.67      5.41 o 
   1  -1  12       87.56       82.02      5.28 o 
   2  -1  12      243.45      247.90      8.64 o 
   3  -1  12      263.21      249.39     13.98 o 
   4  -1  12       89.65      101.78     11.43 o 
   5  -1  12      135.46      136.84     11.55 o 
   6  -1  12       38.03       33.69      8.75 o 
  -6   0  12       19.50       27.04      7.41 o 
  -5   0  12      109.30      100.33     10.35 o 
  -4   0  12      216.09      210.33     12.64 o 
  -3   0  12        6.68        1.92      4.50 o 
  -2   0  12        0.33       -1.85      2.24 o 
  -1   0  12      242.41      220.64      8.14 o 
   0   0  12       40.16       39.25      4.48 o 
   1   0  12      224.41      241.15      8.46 o 
   2   0  12       36.78       39.25      4.44 o 
   3   0  12       94.25       95.14      8.43 o 
   4   0  12      168.99      175.62     12.42 o 
   5   0  12      146.20      140.43     11.75 o 
   6   0  12        0.25       -5.10      4.53 o 
  -6   1  12       24.31       19.49      7.04 o 
  -5   1  12        5.19        2.45      4.46 o 
  -4   1  12      226.39      218.58     12.58 o 
  -3   1  12      190.15      164.64     10.80 o 
  -2   1  12       79.39       67.72      5.11 o 
  -1   1  12      139.29      135.75      7.88 o 
   0   1  12       81.46       81.12      7.00 o 
   1   1  12       80.63       91.96      6.15 o 
   2   1  12      239.77      264.36      9.26 o 
   3   1  12      258.28      251.76     14.09 o 
   4   1  12       88.21       94.76     10.86 o 
   5   1  12      135.25      140.28     11.47 o 
   6   1  12       36.62       31.19      7.79 o 
  -6   2  12       39.43       32.74      7.24 o 
  -5   2  12      163.53      158.20     11.14 o 
  -4   2  12       96.97       96.54      8.93 o 
  -3   2  12      133.26      128.92     10.33 o 
  -2   2  12        4.64        1.25      4.37 o 
  -1   2  12       64.79       71.89      5.32 o 
   0   2  12      415.49      406.28     11.44 o 
   1   2  12      817.94      822.38     22.05 o 
   2   2  12      173.88      206.03      8.24 o 
   3   2  12       20.71       12.52      5.42 o 
   4   2  12       81.92       58.49      9.07 o 
   5   2  12       62.82       73.14     10.24 o 
   6   2  12        1.22        3.18      5.49 o 
  -6   3  12       32.39       32.52      7.91 o 
  -5   3  12       26.45       26.60      6.91 o 
  -4   3  12       70.34       64.09      8.90 o 
  -3   3  12      543.29      556.67     20.18 o 
  -2   3  12      323.85      325.19     14.96 o 
  -1   3  12      171.92      183.40      7.59 o 
   0   3  12      130.34      118.05      9.98 o 
   1   3  12      177.56      161.17     10.55 o 
   2   3  12       61.64       51.98      7.97 o 
   3   3  12      301.12      283.00     15.11 o 
   4   3  12       69.07       62.80      9.36 o 
   5   3  12       58.63       51.79      9.40 o 
   6   3  12       14.99       22.44      8.02 o 
  -5   4  12       30.41       14.50      6.66 o 
  -4   4  12        9.84        2.94      5.40 o 
  -3   4  12       20.71       22.18      6.36 o 
  -2   4  12      122.84      107.83      9.60 o 
  -1   4  12       37.27       41.43      7.08 o 
   0   4  12      122.06      121.33      9.22 o 
   1   4  12      149.34      124.19      9.91 o 
   2   4  12      169.57      154.17     11.12 o 
   3   4  12      169.80      167.97     12.17 o 
   4   4  12      372.81      365.93     18.41 o 
   5   4  12      206.82      182.86     13.56 o 
  -5   5  12      141.13      144.20     12.22 o 
  -4   5  12       44.69       44.45      8.58 o 
  -3   5  12       24.77       16.89      6.42 o 
  -2   5  12       50.41       52.45      8.83 o 
   0   5  12      159.62      133.03      9.83 o 
   1   5  12      284.46      288.58     14.73 o 
   2   5  12       93.11       90.29     10.15 o 
   3   5  12        3.55        1.69      4.76 o 
   4   5  12       34.54       14.20      6.42 o 
   5   5  12       42.69       31.24      8.49 o 
   1   6  12      344.07      335.34     16.42 o 
   2   6  12      300.68      272.33     15.60 o 
   3   6  12      113.06      103.67     11.93 o 
   4   6  12       49.69       52.71      9.28 o 
   1   7  12       32.29       18.18      6.31 o 
   2   7  12       23.61       12.39      7.32 o 
   3   7  12       14.73        3.91      6.28 o 
   2   8  12      187.74      177.81     13.47 o 
  -2  -7  13       29.70       25.26      5.42 o 
  -1  -7  13      170.64      199.36      9.78 o 
   0  -7  13      167.82      188.14      9.22 o 
   1  -7  13      157.32      164.41     13.12 o 
   2  -7  13      146.55      153.16     13.04 o 
  -3  -6  13       41.54       41.07      5.95 o 
  -2  -6  13      228.54      246.91     19.49 o 
  -1  -6  13       95.25      110.62      7.78 o 
   0  -6  13       31.56       30.87      5.00 o 
   1  -6  13       59.62       51.34      9.51 o 
   2  -6  13       48.11       43.38      8.98 o 
   3  -6  13       38.27       28.70      8.31 o 
  -4  -5  13       32.97       24.45      5.37 o 
  -3  -5  13        1.96       -4.98      3.48 o 
  -2  -5  13       49.72       44.71      5.64 o 
  -1  -5  13        0.38       -3.76      3.46 o 
   0  -5  13       20.63       20.77      4.41 o 
   1  -5  13       53.55       53.38      5.82 o 
   2  -5  13      195.29      196.51     13.54 o 
   3  -5  13      319.62      305.79     16.98 o 
   4  -5  13       94.91      103.22     10.68 o 
  -5  -4  13       85.52       87.75     10.96 o 
  -4  -4  13       56.96       66.48      6.79 o 
  -3  -4  13       97.38      107.39     16.40 o 
  -2  -4  13      132.05      135.93      9.75 o 
  -1  -4  13      107.23      113.46      7.24 o 
   0  -4  13      153.33      150.36      7.60 o 
   1  -4  13       92.90       94.30      6.22 o 
   2  -4  13      197.72      207.21     13.50 o 
   3  -4  13      180.02      171.00     12.66 o 
   4  -4  13       30.47       32.09      7.88 o 
   5  -4  13       54.66       38.15      9.33 o 
  -5  -3  13       38.99       40.38      8.35 o 
  -4  -3  13       18.36       14.39      6.57 o 
  -3  -3  13       32.52       33.53      7.69 o 
  -2  -3  13       71.68       51.73      6.82 o 
  -1  -3  13      128.33      129.63      7.01 o 
   0  -3  13      255.92      285.20     11.64 o 
   1  -3  13      374.54      362.46     10.88 o 
   2  -3  13      303.87      317.54     10.03 o 
   3  -3  13      155.31      174.83     12.84 o 
   4  -3  13      112.73      101.32     10.33 o 
   5  -3  13       65.11       68.61     10.68 o 
  -5  -2  13       46.23       44.52      8.49 o 
  -4  -2  13      258.60      246.86     14.11 o 
  -3  -2  13      269.85      304.00     10.44 o 
  -2  -2  13      223.33      218.65      8.81 o 
  -1  -2  13       92.55       76.03     11.05 o 
   0  -2  13       22.80       31.71      4.40 o 
   1  -2  13       16.75       13.04      3.68 o 
   2  -2  13      157.90      156.08      8.79 o 
   3  -2  13      122.51      114.32     10.42 o 
   4  -2  13       23.81       24.71      7.29 o 
   5  -2  13       39.86       34.01      8.31 o 
  -6  -1  13       31.97       24.28      7.18 o 
  -5  -1  13       36.78       51.78      8.61 o 
  -4  -1  13      122.13      120.97     10.33 o 
  -3  -1  13       12.68       14.50      6.30 o 
  -2  -1  13       18.54       21.15      3.97 o 
  -1  -1  13        0.80       -3.86      2.57 o 
   0  -1  13       85.52       83.02      5.64 o 
   1  -1  13      359.84      383.51     11.24 o 
   2  -1  13      317.79      320.06     10.15 o 
   3  -1  13      125.88      132.00     10.91 o 
   4  -1  13      170.17      205.79     13.88 o 
   5  -1  13       25.75       21.59      7.87 o 
   6  -1  13       17.64       13.71      7.32 o 
  -6   0  13       35.43       34.11      8.28 o 
  -5   0  13       48.15       47.70      8.09 o 
  -4   0  13        6.07       -1.38      5.26 o 
  -3   0  13      182.01      193.96     11.85 o 
  -2   0  13      119.03      105.13     12.21 o 
  -1   0  13      283.20      269.48      9.41 o 
   0   0  13      201.78      230.86     14.04 o 
   1   0  13       42.52       47.03      5.06 o 
   2   0  13      144.65      139.85      7.01 o 
   3   0  13      206.43      212.00      8.58 o 
   4   0  13      592.98      604.47     24.09 o 
   5   0  13      361.69      380.34     19.26 o 
   6   0  13       18.40       25.76      7.71 o 
  -6   1  13       33.15       16.04      6.91 o 
  -5   1  13       43.94       32.41      7.64 o 
  -4   1  13      127.15      102.11      9.77 o 
  -3   1  13       12.27        8.70      5.72 o 
  -2   1  13       23.84        9.13      5.17 o 
  -1   1  13        1.53        4.69      3.15 o 
   0   1  13       92.89       88.76      5.79 o 
   1   1  13      363.66      394.89     24.54 o 
   2   1  13      276.79      312.43     10.45 o 
   3   1  13      160.96      136.36     11.21 o 
   4   1  13      177.17      189.47     13.54 o 
   5   1  13       22.04       25.24      8.25 o 
   6   1  13       22.58       15.58      7.44 o 
  -5   2  13       46.66       41.14      8.51 o 
  -4   2  13      268.89      254.76     14.09 o 
  -3   2  13      303.74      291.89     14.88 o 
  -2   2  13      224.10      220.08     12.57 o 
  -1   2  13       80.01       80.14      5.89 o 
   0   2  13       33.65       29.59      4.52 o 
   1   2  13       13.60       16.70      5.70 o 
   2   2  13      159.40      161.51     16.24 o 
   3   2  13      115.67      125.88     10.76 o 
   4   2  13       19.74       17.07      6.91 o 
   5   2  13       29.96       31.22      8.26 o 
  -5   3  13       33.40       32.11      7.71 o 
  -4   3  13       21.95       13.72      6.48 o 
  -3   3  13       33.24       17.91      6.42 o 
  -2   3  13       62.19       63.02      8.66 o 
  -1   3  13      115.60      126.04      8.85 o 
   0   3  13      264.19      261.09      9.69 o 
   1   3  13      374.61      365.66     16.95 o 
   2   3  13      306.20      310.56     16.01 o 
   3   3  13      162.49      154.81     12.04 o 
   4   3  13      124.40       99.85     10.36 o 
   5   3  13       56.23       59.97     10.47 o 
  -5   4  13       91.52      102.54     11.14 o 
  -4   4  13       56.46       84.98     10.18 o 
  -3   4  13       91.90       84.37     10.13 o 
  -2   4  13      141.10      138.92     11.11 o 
  -1   4  13      126.42      110.57     11.29 o 
   0   4  13      172.23      147.03     10.35 o 
   1   4  13      107.53       83.29      8.55 o 
   2   4  13      200.26      211.99     13.44 o 
   3   4  13      174.47      154.79     12.04 o 
   4   4  13       32.13       19.75      7.49 o 
   5   4  13       49.60       50.33      9.63 o 
  -4   5  13       35.16       31.21      7.97 o 
  -3   5  13        2.13       -2.15      5.02 o 
  -2   5  13       53.56       55.57      9.22 o 
   0   5  13       22.25        3.23      5.33 o 
   1   5  13       49.14       44.28      8.23 o 
   2   5  13      171.01      187.49     13.28 o 
   3   5  13      316.05      329.51     17.54 o 
   4   5  13       94.29       75.33     10.96 o 
   1   6  13       51.04       31.48      7.76 o 
   2   6  13       49.54       40.46      8.58 o 
   3   6  13       37.26       42.94      8.98 o 
   2   7  13      157.72      151.37     12.39 o 
  -2  -6  14       50.62       50.44      6.34 o 
  -1  -6  14       49.94       59.03      6.61 o 
   0  -6  14       33.54       32.48      6.47 o 
   1  -6  14      101.65      106.15     12.71 o 
   2  -6  14      105.99      114.41     11.52 o 
  -3  -5  14       24.13       21.02      5.35 o 
  -2  -5  14      340.91      360.51     25.82 o 
  -1  -5  14       96.65       95.13      7.73 o 
   0  -5  14       14.25        9.14      4.23 o 
   1  -5  14       29.67       25.41      7.68 o 
   2  -5  14       26.82       27.27      7.94 o 
   3  -5  14       83.39       90.84     11.90 o 
  -4  -4  14        7.03        4.40      6.74 o 
  -3  -4  14       29.44       25.06      9.93 o 
  -2  -4  14        4.72        1.68      3.62 o 
  -1  -4  14       76.26       76.97      7.11 o 
   0  -4  14       61.92       57.55      6.15 o 
   1  -4  14       35.30       42.66      5.27 o 
   2  -4  14      380.96      430.69     20.12 o 
   3  -4  14      222.99      221.94     14.90 o 
   4  -4  14       94.21       97.11     12.08 o 
  -4  -3  14      108.21      125.94     13.07 o 
  -3  -3  14      186.34      197.75     14.46 o 
  -2  -3  14      116.93      117.73      7.20 o 
  -1  -3  14       58.62       62.84      6.65 o 
   0  -3  14      164.64      165.83      8.07 o 
   1  -3  14       12.32        9.76      3.64 o 
   2  -3  14      128.36       94.31     11.35 o 
   3  -3  14        4.32       -5.71      5.07 o 
   4  -3  14        4.65       -0.78      5.65 o 
  -5  -2  14        2.94       -3.50      5.96 o 
  -4  -2  14       19.31       25.88      7.39 o 
  -3  -2  14       71.43       72.03      9.45 o 
  -2  -2  14      208.64      217.98      9.14 o 
  -1  -2  14       97.09      108.93      6.65 o 
   0  -2  14      223.78      219.90      8.89 o 
   1  -2  14      198.62      198.45     10.86 o 
   2  -2  14      161.54      164.09      7.86 o 
   3  -2  14      119.28      127.65     11.34 o 
   4  -2  14       38.74       48.98      9.33 o 
   5  -2  14       49.67       53.01     10.38 o 
  -5  -1  14        0.98        1.13      5.23 o 
  -4  -1  14       69.23       77.77     10.13 o 
  -3  -1  14      183.50      187.35     12.34 o 
  -2  -1  14      119.41      110.15      8.54 o 
  -1  -1  14      149.90      130.35      7.02 o 
   0  -1  14       48.88       52.95      5.58 o 
   1  -1  14       87.03       90.28      6.89 o 
   2  -1  14       45.13       44.59      5.32 o 
   3  -1  14       55.15       43.20      8.64 o 
   4  -1  14      359.91      376.55     19.48 o 
   5  -1  14      105.04      112.00     13.09 o 
  -5   0  14        5.89        1.87      5.68 o 
  -4   0  14        1.27       -2.25      4.95 o 
  -3   0  14       15.18       13.22      6.76 o 
  -2   0  14       75.27       79.09     13.91 o 
  -1   0  14        1.50       -2.89      2.89 o 
   0   0  14       10.20       10.34      5.89 o 
   1   0  14      405.75      419.30     12.44 o 
   2   0  14      442.17      443.59     12.75 o 
   3   0  14        7.21       10.45      6.03 o 
   4   0  14      433.27      466.02     21.74 o 
   5   0  14       92.95      108.46     13.15 o 
  -5   1  14        2.23        0.84      5.46 o 
  -4   1  14       79.31       75.11      9.80 o 
  -3   1  14      190.71      202.17     12.75 o 
  -2   1  14      125.32       99.27      9.63 o 
  -1   1  14      145.96      137.16      7.24 o 
   0   1  14       45.20       52.34      7.68 o 
   1   1  14       81.06       86.56      6.59 o 
   2   1  14       47.78       41.91      5.67 o 
   3   1  14       48.18       47.18      9.46 o 
   4   1  14      345.85      412.50     20.60 o 
   5   1  14       94.29      112.14     13.04 o 
  -5   2  14        3.63        5.34      5.83 o 
  -4   2  14       20.65       22.35      7.68 o 
  -3   2  14       67.63       66.55      9.37 o 
  -2   2  14      205.86      221.27     13.60 o 
  -1   2  14       97.79       99.68      6.57 o 
   0   2  14      234.90      221.14      9.24 o 
   1   2  14      189.61      208.32      9.15 o 
   2   2  14      166.34      176.98      8.52 o 
   3   2  14      123.76      123.86     11.55 o 
   4   2  14       51.79       33.41      8.69 o 
   5   2  14       42.93       57.76     10.47 o 
  -4   3  14      111.04      111.97     10.32 o 
  -3   3  14      205.54      195.68     13.18 o 
  -2   3  14      108.19      108.28      9.95 o 
  -1   3  14       72.49       61.91      8.87 o 
   0   3  14      181.97      181.47      8.57 o 
   1   3  14       13.68       11.18      3.79 o 
   2   3  14      123.77      114.61     10.76 o 
   3   3  14        3.51        1.96      5.58 o 
   4   3  14        4.82       -4.75      5.30 o 
  -4   4  14        7.54        6.27      5.83 o 
  -3   4  14       30.82       22.35      7.67 o 
  -2   4  14        2.84       -2.98      5.08 o 
  -1   4  14       66.45       70.02      9.59 o 
   0   4  14       68.19       55.17      8.41 o 
   2   4  14      391.79      386.83     18.82 o 
   3   4  14      237.53      210.25     14.46 o 
   4   4  14      104.74      117.07     13.83 o 
  -3   5  14       23.95       16.77      7.33 o 
  -2   5  14      353.63      324.78     17.16 o 
   1   5  14       32.42       22.14      7.11 o 
   2   5  14       26.70        8.37      6.38 o 
   3   5  14       82.86       94.60     11.78 o 
   1   6  14       98.79      101.66     10.64 o 
   2   6  14       99.90      116.93     11.73 o 
  -2  -5  15       24.36       32.15      6.01 o 
  -1  -5  15       30.16       19.48     11.72 o 
   0  -5  15        8.73        6.92      6.97 o 
   1  -5  15      123.96      143.35     12.49 o 
   2  -5  15      214.99      228.94     15.85 o 
  -3  -4  15       56.53       57.38      6.76 o 
  -2  -4  15       24.80       19.63      5.95 o 
  -1  -4  15       72.56       74.74      8.18 o 
   0  -4  15       75.21       90.75     10.51 o 
   1  -4  15        0.33       -2.45      3.14 o 
   2  -4  15       65.12       71.65     10.85 o 
   3  -4  15       54.61       64.39     10.94 o 
  -3  -3  15       84.68       82.15     11.02 o 
  -2  -3  15      168.70      179.70      8.80 o 
  -1  -3  15      207.81      209.20     14.55 o 
   0  -3  15      111.37      113.18      7.62 o 
   1  -3  15      194.10      205.77      9.07 o 
   2  -3  15       83.39       66.51     10.61 o 
   3  -3  15       83.24       80.90     11.23 o 
  -4  -2  15      106.38      133.93     11.69 o 
  -3  -2  15       75.73       80.93     10.42 o 
  -2  -2  15       35.30       37.39      9.00 o 
  -1  -2  15        8.38        5.05      3.84 o 
   0  -2  15       12.85       20.24      4.67 o 
   1  -2  15        7.81        3.04      3.61 o 
   2  -2  15       12.06       12.31      6.95 o 
   3  -2  15       34.94       19.64      7.84 o 
   4  -2  15      127.28      129.05     14.62 o 
  -4  -1  15        6.30        3.79      5.46 o 
  -3  -1  15      101.02       97.62     11.02 o 
  -2  -1  15      140.10      142.42      7.85 o 
  -1  -1  15       17.96       17.16      4.59 o 
   0  -1  15      105.36      111.03     20.88 o 
   1  -1  15      333.47      338.15     11.65 o 
   2  -1  15      161.86      164.05      8.32 o 
   3  -1  15      131.08      121.22     11.81 o 
   4  -1  15       79.68       87.42     12.16 o 
  -4   0  15       18.02       14.61      6.24 o 
  -3   0  15       81.84       69.38     10.00 o 
  -2   0  15       37.26       32.33      7.41 o 
  -1   0  15      336.77      349.48     11.77 o 
   0   0  15       38.36       49.36      7.74 o 
   1   0  15       80.60       86.84     10.52 o 
   2   0  15       11.48       15.94      4.40 o 
   3   0  15      513.18      532.43     23.54 o 
   4   0  15      210.47      204.01     15.25 o 
  -4   1  15        6.38        9.28      6.74 o 
  -3   1  15      104.57      119.79     11.90 o 
  -2   1  15      140.14      152.04     11.49 o 
  -1   1  15       20.45       17.70      4.55 o 
   0   1  15      110.38      129.96     10.16 o 
   1   1  15      325.30      348.77     11.90 o 
   2   1  15      159.68      157.77      8.38 o 
   3   1  15      131.56      124.27     11.81 o 
   4   1  15       74.29       68.08     11.32 o 
  -4   2  15      112.54      124.97     11.40 o 
  -3   2  15       73.58       70.31     10.10 o 
  -2   2  15       26.82       18.09      6.91 o 
  -1   2  15        9.20        8.96      6.16 o 
   0   2  15       13.34       13.60      4.41 o 
   1   2  15        7.06        7.94      4.12 o 
   2   2  15       13.25        7.36      6.36 o 
   3   2  15       31.27       22.00      7.82 o 
   4   2  15      110.13      106.94     13.18 o 
  -3   3  15       80.93       89.97     11.12 o 
  -2   3  15      173.57      182.53     13.24 o 
  -1   3  15      205.34      211.24     13.65 o 
   0   3  15      121.24      126.90     11.24 o 
   1   3  15      202.98      207.09     10.50 o 
   2   3  15       81.15       73.49     11.27 o 
   3   3  15       90.41       89.00     11.78 o 
  -3   4  15       63.00       59.36     10.01 o 
  -2   4  15       24.23       41.34      9.04 o 
  -1   4  15       72.12       58.92      9.72 o 
   1   4  15        0.37        3.65      5.83 o 
   2   4  15       65.46       52.63      9.48 o 
   3   4  15       55.81       68.49     10.70 o 
  -2   5  15       28.92       20.57      7.33 o 
   1   5  15      117.04      117.04     11.14 o 
   2   5  15      200.05      244.79     16.25 o 
  -1  -4  16       63.06       76.94     11.75 o 
   0  -4  16      149.32      176.59     19.84 o 
  -2  -3  16       12.06       13.39      4.67 o 
  -1  -3  16        2.22       -4.56      3.52 o 
   0  -3  16       36.84       36.64      5.76 o 
   1  -3  16        8.59        3.94      7.72 o 
   2  -3  16        6.77        3.79      6.42 o 
  -3  -2  16       96.78      116.31     12.69 o 
  -2  -2  16       84.66      105.93      8.24 o 
  -1  -2  16      176.75      190.53     16.92 o 
   0  -2  16      107.13      108.94      7.21 o 
   1  -2  16       49.98       40.68      5.95 o 
   2  -2  16       83.05       87.52     12.01 o 
   3  -2  16       24.71       25.64      8.75 o 
  -3  -1  16       15.89       23.43      7.70 o 
  -2  -1  16       27.44       24.30      7.50 o 
  -1  -1  16       38.39       33.98      5.62 o 
   0  -1  16        6.16        6.69      3.95 o 
   1  -1  16       90.58      103.07      8.14 o 
   2  -1  16       49.02       52.96      8.71 o 
   3  -1  16       60.76       51.86     10.33 o 
  -3   0  16       56.60       56.10      9.49 o 
  -2   0  16       53.51       63.05      9.37 o 
  -1   0  16       25.99       37.10      7.35 o 
   0   0  16      268.34      287.52     13.14 o 
   1   0  16      299.76      327.58     12.01 o 
   2   0  16       98.41       95.04      7.88 o 
   3   0  16      233.17      259.57     17.13 o 
  -3   1  16       15.55       11.35      6.97 o 
  -2   1  16       21.96       18.59      7.14 o 
  -1   1  16       33.76       35.13      7.81 o 
   0   1  16        7.16        5.11      4.20 o 
   1   1  16       90.82       95.19     10.33 o 
   2   1  16       51.69       53.15      6.46 o 
   3   1  16       50.36       68.94     11.15 o 
  -3   2  16       97.37      107.70     12.31 o 
  -2   2  16       84.94       91.90     11.03 o 
  -1   2  16      173.78      164.56     12.48 o 
   0   2  16      105.53      104.56      7.81 o 
   1   2  16       41.34       40.54      6.46 o 
   2   2  16       69.88       67.13     11.05 o 
   3   2  16       34.37       33.87      9.24 o 
  -2   3  16        9.56       11.91      6.82 o 
  -1   3  16        1.86        0.67      6.47 o 
   0   3  16       36.82       45.78      8.84 o 
   1   3  16        8.82        3.85      6.07 o 
   2   3  16        8.90        9.48      6.92 o 
  -1   4  16       67.55       88.10     11.49 o 
   1   4  16      140.70      130.99     11.76 o 
  -1  -1  17       57.87       53.56      9.14 o 
   0  -1  17      116.35      111.98      8.24 o 
   1  -1  17      138.92      145.36      9.09 o 
  -1   0  17        0.55       -7.69      5.13 o 
   0   0  17        8.57        7.70      4.64 o 
   1   0  17       78.77       95.61      8.07 o 
  -1   1  17       53.93       63.18     10.39 o 
   0   1  17      104.34      119.72     15.68 o 
   1   1  17      127.03      143.95      8.90 o 
                                                 
